# Supplementary material for: Influence of Dietary Supplementation with an Amino Acid Mixture on Inflammatory Markers, Immune Status and Serum Proteome in LPS-Challenged Weaned Piglets
Source: Animals (Basel). 2021 Apr 16;11(4):1143. doi: 10.3390/ani11041143 (PMC8073091; doi:10.3390/ani11041143)
Supplement: Supplementary file 1 [file animals-11-01143-s001.zip]

Archive with 1 entries (1 files):
- animals-1138391-supplementary.xlsx
