# Supplementary material for: Influence of Dietary Supplementation with an Amino Acid Mixture on Inflammatory Markers, Immune Status and Serum Proteome in LPS-Challenged Weaned Piglets
Source: Animals (Basel). 2021 Apr 16;11(4):1143. doi: 10.3390/ani11041143 (PMC8073091; doi:10.3390/ani11041143)
Supplement: Supplementary file 1 [file animals-11-01143-s001.zip › animals-1138391-supplementary.xlsx]

## Sheet: Infomation
Title :	Effect of an amino acid mixture on immune status and serum proteome in LPS-challenged weaned piglets
Authors :	José A. M. Prates1,+, João P. B. Freire2,+, André M. de Almeida2, Cátia Martins1,2, David Ribeiro2, Hugo Osório8,9,10, Mário A. S. Pinho1, Paula A. Lopes1, Jorge M. J. Correia1, Rui M. A. Pinto4,5, Teresa Costa3, Etienne Corrent6 and Tristan Chalvon-Demersay6,7,*
	1 CIISA - Centro de Investigação Interdisciplinar em Sanidade Animal, Faculdade de Medicina Veterinária, Universidade de Lisboa, Avenida da Universidade Técnica, Alto da Ajuda, 1300-477 Lisboa, Portugal. 2 LEAF - Linking Engineering, Agriculture and Food, Departamento de Ciências e Engenharia de Biossistemas, Instituto Superior de Agronomia, Universidade de Lisboa, Tapada da Ajuda, 1349-017 Lisbo…
Supplementary material :	Full proteomics results

## Sheet: Proteins
Checked	Protein FDR Confidence: Combined	Master	Accession	Description	Exp. q-value: Combined	Contaminant	Sum PEP Score	Coverage [%]	# Peptides	# PSMs	# Unique Peptides	# AAs	MW [kDa]	calc. pI	Score Sequest HT: Sequest HT	# Peptides (by Search Engine): Sequest HT	Biological Process	Cellular Component	Molecular Function	Pfam IDs	Entrez Gene ID	Gene Symbol	Chromosome	KEGG Pathways	Ensembl Gene ID	Reactome Pathways	# Protein Pathway Groups	# Razor Peptides	Abundance Ratio: (Group_2) / (Group_1)	Abundance Ratio: (Group_3) / (Group_1)	Abundance Ratio: (Group_3) / (Group_2)	Abundance Ratio P-Value: (Group_2) / (Group_1)	Abundance Ratio P-Value: (Group_3) / (Group_1)	Abundance Ratio P-Value: (Group_3) / (Group_2)	Abundances (Grouped): Group_1	Abundances (Grouped): Group_2	Abundances (Grouped): Group_3	Abundances (Grouped) CV [%]: Group_1	Abundances (Grouped) CV [%]: Group_2	Abundances (Grouped) CV [%]: Group_3	Found in Sample: [S1] F1: Sample, Group_1	Found in Sample: [S2] F2: Sample, Group_1	Found in Sample: [S3] F3: Sample, Group_1	Found in Sample: [S4] F4: Sample, Group_1	Found in Sample: [S5] F5: Sample, Group_1	Found in Sample: [S6] F6: Sample, Group_2	Found in Sample: [S7] F7: Sample, Group_2	Found in Sample: [S8] F8: Sample, Group_2	Found in Sample: [S9] F9: Sample, Group_2
FALSE	High	Master Protein	A0A286ZT13	Serum albumin OS=Sus scrofa OX=9823 GN=ALB PE=1 SV=1	0	FALSE	1383.06	94	98	5180	98	595	68.1	6.38	9722.52	98											0	0	0.957	0.981	1.025	0.319752	0.758009	0.713013	102.1	97.7	100.1	4.22	11.49	3.37	High	High	High	High	High	High	High	High	High
	Checked	Confidence	Annotated Sequence	Modifications	Contaminant	Qvality PEP	Qvality q-value	# Protein Groups	# Proteins	# PSMs	Master Protein Accessions	Positions in Master Proteins	Modifications in Master Proteins	# Missed Cleavages	Theo. MH+ [Da]	Abundance Ratio: (Group_2) / (Group_1)	Abundance Ratio: (Group_3) / (Group_1)	Abundance Ratio: (Group_3) / (Group_2)	Abundance Ratio Adj. P-Value: (Group_2) / (Group_1)	Abundance Ratio Adj. P-Value: (Group_3) / (Group_1)	Abundance Ratio Adj. P-Value: (Group_3) / (Group_2)	Abundances (Grouped): Group_1	Abundances (Grouped): Group_2	Abundances (Grouped): Group_3	Abundances (Grouped) CV [%]: Group_1	Abundances (Grouped) CV [%]: Group_2	Abundances (Grouped) CV [%]: Group_3	Quan Info	Found in Sample: [S1] F1: Sample, Group_1	Found in Sample: [S2] F2: Sample, Group_1	Found in Sample: [S3] F3: Sample, Group_1	Found in Sample: [S4] F4: Sample, Group_1	Found in Sample: [S5] F5: Sample, Group_1	Found in Sample: [S6] F6: Sample, Group_2	Found in Sample: [S7] F7: Sample, Group_2	Found in Sample: [S8] F8: Sample, Group_2	Found in Sample: [S9] F9: Sample, Group_2	Found in Sample: [S10] F10: Sample, Group_2	Found in Sample: [S11] F11: Sample, Group_3	Found in Sample: [S12] F12: Sample, Group_3	Found in Sample: [S13] F13: Sample, Group_3	Found in Sample: [S14] F14: Sample, Group_3	Found in Sample: [S15] F15: Sample, Group_3	Confidence (by Search Engine): Sequest HT	Percolator q-Value (by Search Engine): Sequest HT	Percolator PEP (by Search Engine): Sequest HT	XCorr (by Search Engine): Sequest HT	Top Apex RT [min]
	FALSE	High	[K].AACLLPK.[I]	1xCarbamidomethyl [C3]	FALSE	0.0815309	0.00210807	1	6	12	A0A286ZT13	A0A286ZT13 [186-192]		0	772.439	0.809	0.958	1.184	0.999998	1	1	108.4	87.7	103.9	3.92	6.57	15.63		High	High	High	Peak Found	High	High	High	High	Peak Found	Peak Found	High	High	High	Peak Found	Peak Found	High	0.0001888	0.002509	1.66	30.62
	FALSE	High	[K].ADFTEISK.[I]		FALSE	0.0891572	0.00210807	1	6	15	A0A286ZT13	A0A286ZT13 [237-244]		0	910.452	1.089	0.839	0.77	0.999998	1	1	102.4	111.6	86	23.03	31.17	62.76		Peak Found	High	High	High	High	Peak Found	High	Peak Found	Peak Found	High	High	High	High	High	High	High	0.0002286	0.002978	1.04	45.02
	FALSE	High	[K].ADFTEISKIVTDLAK.[V]		FALSE	0.000169966	0.000605185	1	6	17	A0A286ZT13	A0A286ZT13 [237-251]		1	1650.89	1.108	1.441	1.3	0.999998	1	1	84.5	93.7	121.8	62.08	27.36	152.06		High	High	High	High	High	High	High	High	High	High	High	High	High	High	High	High	5.518e-05	3.431e-08	2.28	134.88
	FALSE	High	[R].AFKAWSLAR.[L]		FALSE	0.0402173	0.0010928	1	6	3	A0A286ZT13	A0A286ZT13 [221-229]		1	1049.59	1.056	1.098	1.041	0.999998	1	1	95.1	100.4	104.5	33.84	34.36	48.23		Peak Found	Peak Found	Peak Found	High	High	Peak Found	Peak Found	Peak Found	Peak Found	High	Peak Found	Peak Found	Peak Found	Peak Found	Peak Found	High	9.597e-05	0.0006844	1.86	47.92
	FALSE	High	[K].CASIQKFGER.[A]	1xCarbamidomethyl [C1]	FALSE	0.00252893	0.000605185	1	6	25	A0A286ZT13	A0A286ZT13 [211-220]		1	1195.59	1.035	1.041	1.006	0.999998	1	1	97.5	100.9	101.5	21.32	90.52	21.02		High	High	High	High	High	Peak Found	High	Peak Found	High	High	High	High	High	High	High	High	5.518e-05	4.462e-06	3.27	21.16
	FALSE	High	[K].CCAAPDHEACFAVEGPK.[F]	3xCarbamidomethyl [C1; C2; C10]	FALSE	5.75349e-07	0.000605185	1	5	42	A0A286ZT13	A0A286ZT13 [569-585]		0	1918.79	0.895	0.991	1.107	0.999998	1	1	104	93	103	22.31	83.88	51.84		High	High	High	High	High	High	High	High	High	High	High	High	High	High	High	High	5.518e-05	1.188e-12	3.72	39.19
	FALSE	High	[K].CCTESLVNR.[R]	2xCarbamidomethyl [C1; C2]	FALSE	0.00123705	0.000605185	1	6	68	A0A286ZT13	A0A286ZT13 [487-495]		0	1138.5	0.904	0.92	1.018	0.999998	1	1	106.2	96.1	97.7	5.97	15.23	15.59		High	High	High	High	High	High	High	High	High	High	High	High	High	High	High	High	5.518e-05	1.236e-06	2.44	23.79
	FALSE	High	[K].CCTESLVNRRPCFSALTPDETYKPK.[E]	3xCarbamidomethyl [C1; C2; C12]	FALSE	1.42915e-05	0.000605185	1	6	61	A0A286ZT13	A0A286ZT13 [487-511]		1	3029.43	1.045	1.687	1.614	0.999998	1	1	80.4	84	135.6	21.18	21.27	25.91		High	High	High	High	High	High	High	High	High	High	High	High	High	High	High	High	5.518e-05	3.928e-10	3.69	60.05
	FALSE	High	[R].DELPADLNPLEHDFVEDK.[E]		FALSE	4.79556e-06	0.000605185	1	6	40	A0A286ZT13	A0A286ZT13 [307-324]		0	2095.98	0.883	1.04	1.177	0.999998	1	1	102.6	90.7	106.7	92.24	78.38	57.24		High	High	High	High	High	High	High	High	High	High	High	High	High	High	High	High	5.518e-05	5.489e-11	2.99	116.53
	FALSE	High	[R].DELPADLNPLEHDFVEDKEVCK.[N]	1xCarbamidomethyl [C21]	FALSE	3.27648e-06	0.000605185	1	6	16	A0A286ZT13	A0A286ZT13 [307-328]		1	2612.22	0.968	0.69	0.713	0.999998	1	1	112.9	109.2	77.9	16.71	42.27	38.59		High	High	High	High	High	Peak Found	High	High	High	High	Peak Found	High	Peak Found	Peak Found	High	High	5.518e-05	2.75e-11	3.78	102.82
	FALSE	High	[K].DLGEQYFKGLVLIAFSQHLQQCPYEEHVK.[L]	1xCarbamidomethyl [C22]	FALSE	3.18197e-09	0.000605185	1	5	6	A0A286ZT13	A0A286ZT13 [25-53]		1	3476.73	0.533	1.812	3.399	0.999998	1	1	89.7	47.8	162.5	107.05	139.6	40.4		Peak Found	High	Peak Found	Peak Found	Peak Found	Peak Found	High	Peak Found	Peak Found	Peak Found	Peak Found	High	Peak Found	Peak Found	High	High	5.518e-05	1.006e-16	6.71	139.98
	FALSE	High	[R].DTYKSEIAHR.[F]		FALSE	0.000523935	0.000605185	1	4	14	A0A286ZT13	A0A286ZT13 [13-22]		1	1219.61	1.111	1.332	1.198	0.999998	1	1	87.1	96.8	116	40.36	61.03	58.95		High	High	High	High	High	Peak Found	High	Peak Found	High	High	High	High	High	High	High	High	5.518e-05	2.611e-07	2.51	18.43
	FALSE	High	[K].DVFLGTFLYEYSR.[R]		FALSE	9.20118e-05	0.000605185	1	5	28	A0A286ZT13	A0A286ZT13 [335-347]		0	1609.79	1.1	1.915	1.74	0.999998	1	1	74.7	82.2	143.1	53.56	39.85	25.45		High	High	High	High	High	High	High	High	High	High	High	High	High	High	High	High	5.518e-05	1.132e-08	2.23	143.93
	FALSE	High	[K].DVFLGTFLYEYSRR.[H]		FALSE	0.176741	0.00719061	1	5	4	A0A286ZT13	A0A286ZT13 [335-348]		1	1765.89	0.716	0.543	0.759	0.999998	1	1	132.8	95.1	72.1	56.55	41.55	35.85		Peak Found	Peak Found	Peak Found	Peak Found	Peak Found	High	High	Peak Found	Peak Found	High	Peak Found	Peak Found	Peak Found	Peak Found	Peak Found	High	0.0008087	0.01112	0.92	130.75
	FALSE	High	[K].DVFLGTFLYEYSRRHPDYSVSLLLR.[I]		FALSE	0.000457574	0.000605185	1	5	9	A0A286ZT13	A0A286ZT13 [335-359]		2	3046.58	1.111	2.46	2.215	0.999998	1	1	65.6	72.9	161.5	26.83	74.09	52.55		High	High	Peak Found	Peak Found	Not Found	High	High	Peak Found	High	Peak Found	High	High	High	Peak Found	High	High	5.518e-05	2.046e-07	2.64	140.59
	FALSE	High	[K].DVFSECCQAADK.[A]	2xCarbamidomethyl [C6; C7]	FALSE	0.00141046	0.000605185	1	6	16	A0A286ZT13	A0A286ZT13 [174-185]		0	1429.57	0.684	0.695	1.016	0.999998	1	1	126.1	86.3	87.6	17.43	38.75	48.8		High	High	High	High	High	High	High	High	High	High	High	High	High	High	High	High	5.518e-05	1.563e-06	2.78	43.19
	FALSE	High	[K].EAKDVFLGTFLYEYSR.[R]		FALSE	0.000108985	0.000605185	1	5	30	A0A286ZT13	A0A286ZT13 [332-347]		1	1937.96	1.178	0.593	0.504	0.999998	1	1	108.3	127.5	64.2	61.23	73.3	86.86		High	High	High	High	High	High	High	High	High	High	High	High	High	High	High	High	5.518e-05	1.54e-08	3.01	124.2
	FALSE	High	[K].ECCDKPLLEK.[S]	2xCarbamidomethyl [C2; C3]	FALSE	0.00156125	0.000605185	1	6	52	A0A286ZT13	A0A286ZT13 [288-297]		0	1291.6	0.901	1.259	1.398	0.999998	1	1	95	85.5	119.5	29.5	93.11	1.56		High	High	High	High	High	High	High	High	High	High	High	High	High	High	High	High	5.518e-05	1.871e-06	2.98	20.96
	FALSE	High	[K].ECCDKPLLEKSHCIAEAK.[R]	3xCarbamidomethyl [C2; C3; C13]	FALSE	0.000406441	0.000605185	1	6	19	A0A286ZT13	A0A286ZT13 [288-305]		1	2188.02	0.848	0.901	1.062	0.999998	1	1	109.1	92.6	98.3	13.07	27.43	10.01		High	High	High	High	High	High	High	Peak Found	High	High	Peak Found	High	High	High	Peak Found	High	5.518e-05	1.651e-07	2.78	20.92
	FALSE	High	[K].ECCHGDLLECADDR.[A]	3xCarbamidomethyl [C2; C3; C10]	FALSE	4.24105e-05	0.000605185	1	6	26	A0A286ZT13	A0A286ZT13 [255-268]		0	1749.66	0.79	0.354	0.448	0.999998	1	1	139.9	110.5	49.6	27.67	57.39	68.77		High	High	High	High	High	High	High	High	High	High	High	High	High	High	High	High	5.518e-05	2.804e-09	1.97	34.9
	FALSE	High	[K].ECCHGDLLECADDRADLAK.[Y]	3xCarbamidomethyl [C2; C3; C10]	FALSE	3.76896e-09	0.000605185	1	6	90	A0A286ZT13	A0A286ZT13 [255-273]		1	2247.94	0.949	0.861	0.908	0.999998	1	1	106.8	101.3	92	6.01	18.2	16.26		High	High	High	High	High	High	High	High	High	High	High	High	High	High	High	High	5.518e-05	1.362e-16	5.47	47.53
	FALSE	High	[K].EDPPACYATVFDK.[F]	1xCarbamidomethyl [C6]	FALSE	0.000173601	0.000605185	1	6	64	A0A286ZT13	A0A286ZT13 [375-387]		0	1512.67	0.685	0.533	0.778	0.999998	1	1	135.2	92.7	72.1	17.12	43.63	74.68		High	High	High	High	High	High	High	High	High	High	High	High	High	High	High	High	5.518e-05	3.567e-08	2.31	79.29
	FALSE	High	[K].EDPPACYATVFDKFQPLVDEPK.[N]	1xCarbamidomethyl [C6]	FALSE	0.000186552	0.000605185	1	6	39	A0A286ZT13	A0A286ZT13 [375-396]		1	2566.22	0.705	0.757	1.074	0.999998	1	1	121.8	85.9	92.3	16.82	45.12	48.9		High	High	High	High	High	High	High	High	High	High	High	High	High	High	High	High	5.518e-05	4.057e-08	3.64	124.31
	FALSE	High	[K].EEPERNECFLQHK.[N]	1xCarbamidomethyl [C8]	FALSE	0.000290934	0.000605185	1	5	58	A0A286ZT13	A0A286ZT13 [106-118]		1	1715.78	0.983	0.708	0.72	0.999998	1	1	111.5	109.6	78.9	17.94	19.77	11.99		High	High	High	High	High	High	High	High	High	High	High	High	High	High	High	High	5.518e-05	9.009e-08	3.87	21.3
	FALSE	High	[K].EFVEGTFTFHADLCTLPEDEK.[Q]	1xCarbamidomethyl [C14]	FALSE	6.70287e-10	0.000605185	1	6	1301	A0A286ZT13	A0A286ZT13 [512-532]		0	2485.12	0.934	0.912	0.976	0.999998	1	1	105.4	98.4	96.1	16.49	22.61	25.13		High	High	High	High	High	High	High	High	High	High	High	High	High	High	High	High	5.518e-05	6.046e-18	6.89	140.49
	FALSE	High	[R].EHYGDLADCCEK.[E]	2xCarbamidomethyl [C9; C10]	FALSE	5.65541e-05	0.000605185	1	5	83	A0A286ZT13	A0A286ZT13 [94-105]		0	1496.58	0.912	0.623	0.683	0.999998	1	1	118.3	108	73.7	13.45	36.72	37.82		High	High	High	High	High	High	High	High	High	High	High	High	High	High	High	High	5.518e-05	4.704e-09	3.1	24.01
	FALSE	High	[R].EHYGDLADCCEKEEPER.[N]	2xCarbamidomethyl [C9; C10]	FALSE	1.22214e-06	0.000605185	1	5	26	A0A286ZT13	A0A286ZT13 [94-110]		1	2136.86	0.841	0.357	0.424	0.999998	1	1	136.5	114.8	48.7	20.71	74.76	70.02		High	High	High	High	High	High	High	High	High	High	High	High	High	High	Peak Found	High	5.518e-05	4.629e-12	3.48	25.78
	FALSE	High	[R].EHYGDLADCCEKEEPERNECFLQHK.[N]	3xCarbamidomethyl [C9; C10; C20]	FALSE	1.89772e-05	0.000605185	1	5	56	A0A286ZT13	A0A286ZT13 [94-118]		2	3193.34	0.806	0.503	0.625	0.999998	1	1	129.9	104.7	65.4	14.11	49.28	68.01		High	High	High	High	High	High	High	High	High	High	High	High	High	High	High	High	5.518e-05	6.549e-10	5.12	39.69
	FALSE	High	[R].EVTEFAK.[T]		FALSE	0.114822	0.00254829	1	5	14	A0A286ZT13	A0A286ZT13 [57-63]		0	823.42	1.036	1.423	1.374	0.999998	1	1	86.7	89.8	123.4	41.39	52.16	33.27		High	Peak Found	High	High	Peak Found	High	High	Peak Found	High	High	High	High	High	High	High	High	0.0002628	0.004798	1.26	24.09
	FALSE	High	[R].EVTEFAKTCVADESAENCDK.[S]	2xCarbamidomethyl [C9; C18]	FALSE	0.00101822	0.000605185	1	5	10	A0A286ZT13	A0A286ZT13 [57-76]		1	2302.98	0.88	0.963	1.094	0.999998	1	1	105.5	92.9	101.6	35.64	48.36	34.23		High	High	High	Peak Found	Peak Found	High	High	Peak Found	High	High	High	High	Peak Found	High	Peak Found	High	5.518e-05	8.693e-07	1.63	44.11
	FALSE	High	[R].FKDLGEQYFKGLVLIAFSQHLQQCPYEEHVK.[L]	1xCarbamidomethyl [C24]	FALSE	1.42915e-05	0.000605185	1	5	10	A0A286ZT13	A0A286ZT13 [23-53]		2	3751.89	0.887	5.861	6.606	0.999998	1	1	38.7	34.4	226.9	184.17	193.93	122.46		Peak Found	High	High	Peak Found	Not Found	Peak Found	High	Peak Found	Peak Found	Peak Found	High	High	High	High	High	High	5.518e-05	3.928e-10	5.74	129.97
	FALSE	High	[R].FPKADFTEISKIVTDLAK.[V]		FALSE	0.00629814	0.000605185	1	6	6	A0A286ZT13	A0A286ZT13 [234-251]		2	2023.11	1.595	0.797	0.5	0.999998	1	1	88.4	141	70.5	79.48	53.03	70.06		High	Peak Found	Peak Found	Peak Found	High	High	High	Peak Found	Peak Found	High	Peak Found	Peak Found	High	Peak Found	Peak Found	High	5.518e-05	2.325e-05	1.95	133.86
	FALSE	High	[K].FQPLVDEPK.[N]		FALSE	0.0664273	0.0010928	1	6	18	A0A286ZT13	A0A286ZT13 [388-396]		0	1072.57	0.94	0.884	0.94	0.999998	1	1	106.2	99.9	93.9	5.45	19.81	8.39		High	High	High	High	High	Peak Found	High	Peak Found	High	High	High	High	High	High	Peak Found	High	9.597e-05	0.001716	1.48	49.85
	FALSE	High	[K].FVIEIR.[G]		FALSE	0.121375	0.00254829	1	5	51	A0A286ZT13	A0A286ZT13 [586-591]		0	776.466	0.891	1.043	1.171	0.999998	1	1	102.3	91.1	106.6	8.97	10.26	10.06		High	High	High	High	High	High	High	High	High	High	High	High	High	High	High	High	0.0002628	0.005318	1.33	68.86
	FALSE	High	[K].FWGKYLYEIAR.[R]		FALSE	0.09863	0.00210807	1	5	1	A0A286ZT13	A0A286ZT13 [145-155]		1	1445.76	1.571	5.306	3.378	0.999998	1	1	38.1	59.8	202.1	46.88	81.31	118.14		Peak Found	Peak Found	Peak Found	Peak Found	Peak Found	Peak Found	Peak Found	Peak Found	Peak Found	Peak Found	Peak Found	Peak Found	Peak Found	Peak Found	High	High	0.0002286	0.003603	0.98	94.01
	FALSE	High	[K].GLVLIAFSQHLQQCPYEEHVK.[L]	1xCarbamidomethyl [C14]	FALSE	5.61057e-09	0.000605185	1	5	155	A0A286ZT13	A0A286ZT13 [33-53]		0	2496.27	0.894	0.975	1.09	0.999998	1	1	104.5	93.5	101.9	15.37	23.06	23.87		High	High	High	High	High	High	High	High	High	High	High	High	High	High	High	High	5.518e-05	2.791e-16	6.72	91.23
	FALSE	High	[K].GLVLIAFSQHLQQCPYEEHVKLVR.[E]	1xCarbamidomethyl [C14]	FALSE	2.80221e-08	0.000605185	1	5	19	A0A286ZT13	A0A286ZT13 [33-56]		1	2864.52	1.133	0.976	0.861	0.999998	1	1	96.5	109.3	94.2	52.95	48.66	24.61		High	High	High	High	Peak Found	Peak Found	High	High	High	High	High	High	High	High	High	High	5.518e-05	5.1e-15	6.45	95.33
	FALSE	High	[K].GLVLIAFSQHLQQCPYEEHVKLVREVTEFAK.[T]	1xCarbamidomethyl [C14]	FALSE	0.0219495	0.000605185	1	5	13	A0A286ZT13	A0A286ZT13 [33-63]		2	3668.93	1.032	1.545	1.497	0.999998	1	1	83.9	86.6	129.6	132.64	89.95	53.66		Peak Found	Peak Found	High	Peak Found	High	High	Peak Found	Peak Found	High	High	Peak Found	High	Peak Found	Peak Found	High	High	5.518e-05	0.000226	1.52	119.03
	FALSE	High	[K].HKPHATEEQLR.[T]		FALSE	0.000232476	0.000605185	1	6	34	A0A286ZT13	A0A286ZT13 [546-556]		0	1345.7	0.781	0.807	1.033	0.999998	1	1	115.9	90.5	93.6	36.55	24.33	14.59		High	High	High	High	High	High	High	High	High	High	High	High	High	High	High	High	5.518e-05	6.034e-08	3.2	16.49
	FALSE	High	[K].HKPHATEEQLRTVLGNFAAFVQK.[C]		FALSE	0.000757151	0.000605185	1	6	87	A0A286ZT13	A0A286ZT13 [546-568]		1	2621.39	2.234	6.177	2.765	0.999998	1	1	31.9	71.2	196.9	69.79	47.08	132.42		High	High	High	High	High	High	High	High	High	High	High	High	High	High	High	High	5.518e-05	5.096e-07	3.22	96.13
	FALSE	High	[R].HPDYSVSLLLR.[I]		FALSE	0.00171357	0.000605185	1	6	42	A0A286ZT13	A0A286ZT13 [349-359]		0	1299.71	0.501	0.813	1.621	0.999998	1	1	129.6	65	105.4	13.78	48	19.35		High	High	High	High	High	High	High	High	High	High	High	High	High	High	High	High	5.518e-05	2.21e-06	2.29	76.88
	FALSE	High	[R].HPYFYAPELLYYAIIYK.[D]		FALSE	4.17093e-07	0.000605185	1	6	27	A0A286ZT13	A0A286ZT13 [157-173]		0	2164.12	1.205	1.049	0.87	0.999998	1	1	92.2	111.1	96.7	60.8	42.04	53.52		High	High	High	High	High	High	High	High	High	High	High	High	High	High	High	High	5.518e-05	6.644e-13	4.63	143.26
	FALSE	High	[R].HPYFYAPELLYYAIIYKDVFSECCQAADK.[A]	2xCarbamidomethyl [C23; C24]	FALSE	7.77406e-11	0.000605185	1	6	28	A0A286ZT13	A0A286ZT13 [157-185]		1	3574.67	0.782	1.27	1.625	0.999998	1	1	98.3	76.8	124.9	53.06	86.69	69.35		High	High	High	High	High	High	High	High	High	High	High	High	High	High	High	High	5.518e-05	1.239e-19	7.36	144.4
	FALSE	High	[R].HPYFYAPELLYYAIIYKDVFSECCQAADKAACLLPK.[I]	3xCarbamidomethyl [C23; C24; C32]	FALSE	0.000288481	0.000605185	1	6	1	A0A286ZT13	A0A286ZT13 [157-192]		2	4328.09	100	100	7.825					34	266					Not Found	Not Found	Not Found	Not Found	Not Found	Not Found	Not Found	Not Found	Peak Found	Not Found	Not Found	Not Found	Not Found	High	Not Found	High	5.518e-05	8.874e-08	5.96	144.41
	FALSE	High	[R].KLGLVGSR.[C]		FALSE	0.117124	0.00254829	1	6	5	A0A286ZT13	A0A286ZT13 [440-447]		1	829.525	1.015	1.107	1.09	0.999998	1	1	96.1	97.6	106.3	17.56	34.99	22.52		Peak Found	Peak Found	Peak Found	Peak Found	Peak Found	Peak Found	Peak Found	Peak Found	High	High	High	High	High	Peak Found	Peak Found	High	0.0002628	0.004981	1.24	20.43
	FALSE	High	[K].KQTALVELLK.[H]		FALSE	0.00385951	0.000605185	1	6	63	A0A286ZT13	A0A286ZT13 [536-545]		1	1142.71	1.014	1.028	1.013	0.999998	1	1	98.6	100	101.3	14.69	16.22	23.27		High	High	High	High	High	High	High	High	High	High	High	High	High	High	High	High	5.518e-05	9.584e-06	4.15	53.1
	FALSE	High	[K].KVPQVSTPTLVEVAR.[K]		FALSE	0.000246667	0.000605185	1	6	154	A0A286ZT13	A0A286ZT13 [425-439]		1	1623.94	0.969	1.015	1.047	0.999998	1	1	100.5	97.4	102	7.99	9.85	8.37		High	High	High	High	High	High	High	High	High	High	High	High	High	High	High	High	5.518e-05	6.694e-08	2.74	59.94
	FALSE	High	[K].KVPQVSTPTLVEVARK.[L]		FALSE	8.17419e-06	0.000605185	1	6	33	A0A286ZT13	A0A286ZT13 [425-440]		2	1752.04	1.828	2.143	1.172	0.999998	1	1	60.3	110.3	129.3	50.35	84.87	49.32		High	High	High	High	High	High	High	High	High	High	High	High	High	High	High	High	5.518e-05	1.437e-10	3.61	45.83
	FALSE	High	[R].IAKIYEATLEDCCAK.[E]	2xCarbamidomethyl [C12; C13]	FALSE	0.000192976	0.000605185	1	6	4	A0A286ZT13	A0A286ZT13 [360-374]		1	1784.86	1.348	0.633	0.47	0.999998	1	1	100.6	135.6	63.7	56.46	44.39	68.65		Peak Found	Peak Found	Peak Found	High	High	Peak Found	Peak Found	High	Peak Found	Peak Found	Peak Found	Peak Found	Peak Found	Peak Found	Peak Found	High	5.518e-05	4.321e-08	1.93	47.98
	FALSE	High	[R].IAKIYEATLEDCCAKEDPPACYATVFDK.[F]	3xCarbamidomethyl [C12; C13; C21]	FALSE	2.6181e-06	0.000605185	1	6	10	A0A286ZT13	A0A286ZT13 [360-387]		2	3278.51	0.503	0.847	1.685	0.999998	1	1	127.7	64.2	108.1	15.71	69.64	61.11		Peak Found	High	Peak Found	High	High	High	Peak Found	High	High	High	High	High	Peak Found	High	Not Found	High	5.518e-05	1.831e-11	7.14	91.21
	FALSE	High	[K].LCAIPSLREHYGDLADCCEK.[E]	3xCarbamidomethyl [C2; C17; C18]	FALSE	7.93748e-08	0.000605185	1	5	35	A0A286ZT13	A0A286ZT13 [86-105]		1	2407.08	1.16	1.314	1.132	0.999998	1	1	86.3	100.2	113.5	16.18	20.44	22.94		High	High	High	High	High	High	High	High	High	High	High	High	High	High	High	High	5.518e-05	3.347e-14	3.78	67.29
	FALSE	High	[R].LCVLHEK.[T]	1xCarbamidomethyl [C2]	FALSE	0.0579676	0.0010928	1	6	13	A0A286ZT13	A0A286ZT13 [471-477]		0	898.481	0.559	0.747	1.336	0.999998	1	1	130.1	72.7	97.2	27.89	35.37	31.14		High	High	High	High	High	High	Peak Found	High	High	High	High	High	High	High	Peak Found	High	9.597e-05	0.001329	2.03	19.9
	FALSE	High	[R].LCVLHEKTPVSEK.[V]	1xCarbamidomethyl [C2]	FALSE	0.00419978	0.000605185	1	6	6	A0A286ZT13	A0A286ZT13 [471-483]		1	1539.82	0.753	0.559	0.742	0.999998	1	1	129.8	97.7	72.5	46.92	36.41	49.49		Peak Found	Peak Found	High	High	Peak Found	High	Peak Found	High	Peak Found	High	High	Peak Found	Peak Found	Peak Found	Peak Found	High	5.518e-05	1.124e-05	2.34	23.52
	FALSE	High	[K].LGEYGFQNALIVR.[Y]		FALSE	2.56294e-05	0.000605185	1	6	224	A0A286ZT13	A0A286ZT13 [409-421]		0	1479.8	0.944	1.062	1.125	0.999998	1	1	99.8	94.2	106	25.45	33.76	14.17		High	High	High	High	High	High	High	High	High	High	High	High	High	High	High	High	5.518e-05	1.124e-09	2.75	100.17
	FALSE	High	[K].LGEYGFQNALIVRYTK.[K]		FALSE	0.00110347	0.000605185	1	6	23	A0A286ZT13	A0A286ZT13 [409-424]		1	1872	0.7	0.58	0.829	0.999998	1	1	131.6	92.1	76.3	60.52	63.96	72.29		High	High	High	High	High	High	High	High	High	High	High	High	High	High	High	High	5.518e-05	1.001e-06	2.84	93.45
	FALSE	High	[K].LGLVGSRCCK.[R]	2xCarbamidomethyl [C8; C9]	FALSE	0.00163564	0.000605185	1	6	26	A0A286ZT13	A0A286ZT13 [441-450]		1	1149.59	0.591	0.992	1.677	0.999998	1	1	116.1	68.7	115.2	17.04	89.9	43.61		High	High	High	High	High	Peak Found	High	Peak Found	High	High	High	High	High	High	High	High	5.518e-05	2.031e-06	2.32	21.06
	FALSE	High	[K].LKECCDKPLLEK.[S]	2xCarbamidomethyl [C4; C5]	FALSE	1.08084e-05	0.000605185	1	6	39	A0A286ZT13	A0A286ZT13 [286-297]		1	1532.78	0.997	1.351	1.355	0.999998	1	1	89.6	89.3	121.1	33.24	66.95	77.02		High	High	High	High	High	High	High	High	High	High	High	High	High	High	High	High	5.518e-05	2.364e-10	5.31	19.8
	FALSE	High	[K].LKPDPVALCADFQEDEQK.[F]	1xCarbamidomethyl [C9]	FALSE	7.23175e-08	0.000605185	1	5	196	A0A286ZT13	A0A286ZT13 [127-144]		0	2103.01	0.894	0.753	0.842	0.999998	1	1	113.3	101.3	85.4	7.1	14.17	19.24		High	High	High	High	High	High	High	High	High	High	High	High	High	High	High	High	5.518e-05	2.828e-14	4.28	74.29
	FALSE	High	[K].LKPDPVALCADFQEDEQKFWGK.[Y]	1xCarbamidomethyl [C9]	FALSE	2.03956e-06	0.000605185	1	5	40	A0A286ZT13	A0A286ZT13 [127-148]		1	2621.27	1.43	1.962	1.372	0.999998	1	1	68.3	97.7	134	34.82	68.89	34.29		High	High	High	High	High	High	High	High	High	High	High	High	High	High	High	High	5.518e-05	1.173e-11	5.96	115.49
	FALSE	High	[K].LKPDPVALCADFQEDEQKFWGKYLYEIAR.[R]	1xCarbamidomethyl [C9]	FALSE	2.24889e-09	0.000605185	1	5	10	A0A286ZT13	A0A286ZT13 [127-155]		2	3529.75	1.154	6.899	5.976	0.999998	1	1	33.1	38.3	228.6	102.41	123.71	82.47		Peak Found	Peak Found	Peak Found	High	Peak Found	Peak Found	High	Peak Found	High	High	Peak Found	High	High	High	High	High	5.518e-05	5.361e-17	6.95	139.9
	FALSE	High	[R].LSCAEDYLSLVLNR.[L]	1xCarbamidomethyl [C3]	FALSE	4.73506e-06	0.000605185	1	6	76	A0A286ZT13	A0A286ZT13 [457-470]		0	1652.83	0.776	0.793	1.021	0.999998	1	1	116.8	90.6	92.6	17.15	33.33	44.65		High	High	High	High	High	High	High	High	High	High	High	High	High	High	High	High	5.518e-05	5.358e-11	4.27	132.27
	FALSE	High	[R].LSCAEDYLSLVLNRLCVLHEK.[T]	2xCarbamidomethyl [C3; C16]	FALSE	7.35611e-09	0.000605185	1	6	47	A0A286ZT13	A0A286ZT13 [457-477]		1	2532.29	1.584	1.689	1.067	0.999998	1	1	70.2	111.2	118.6	34.8	35.46	38.42		High	High	High	High	High	High	High	High	High	High	High	High	High	High	High	High	5.518e-05	4.567e-16	6.85	140.54
	FALSE	High	[R].LSCAEDYLSLVLNRLCVLHEKTPVSEK.[V]	2xCarbamidomethyl [C3; C16]	FALSE	2.87428e-08	0.000605185	1	6	13	A0A286ZT13	A0A286ZT13 [457-483]		2	3173.63	0.987	0.669	0.678	0.999998	1	1	112.9	111.5	75.6	87.18	62.93	99.42		High	High	Peak Found	Peak Found	High	High	High	High	High	High	High	Peak Found	High	Peak Found	High	High	5.518e-05	5.34e-15	7.01	132.4
	FALSE	High	[R].LSQRFPK.[A]		FALSE	0.128265	0.00301746	1	6	7	A0A286ZT13	A0A286ZT13 [230-236]		1	875.51	0.772	0.975	1.263	0.999998	1	1	109.2	84.3	106.5	33.21	52.52	29.07		High	Peak Found	Peak Found	Peak Found	Peak Found	Peak Found	Peak Found	Peak Found	High	High	High	Peak Found	High	High	High	High	0.0003021	0.005934	1.57	19.1
	FALSE	High	[R].LSQRFPKADFTEISK.[I]		FALSE	0.00368422	0.000605185	1	6	8	A0A286ZT13	A0A286ZT13 [230-244]		2	1766.94	1.017	0.815	0.802	0.999998	1	1	105.9	107.7	86.3	35.54	31.86	36.75		Peak Found	Peak Found	Peak Found	High	High	Peak Found	High	High	High	High	Peak Found	High	Peak Found	High	Peak Found	High	5.518e-05	8.834e-06	2.27	49.96
	FALSE	High	[K].LVREVTEFAKTCVADESAENCDK.[S]	2xCarbamidomethyl [C12; C21]	FALSE	0.000109447	0.000605185	1	5	6	A0A286ZT13	A0A286ZT13 [54-76]		2	2671.23	0.984	0.59	0.6	0.999998	1	1	116.6	114.7	68.8	53.89	70.07	63.61		Peak Found	High	High	Peak Found	High	High	High	Peak Found	Peak Found	Peak Found	High	Peak Found	Peak Found	Peak Found	Peak Found	High	5.518e-05	1.542e-08	2.84	69.92
	FALSE	High	[K].IVTDLAK.[V]		FALSE	0.0642735	0.0010928	1	6	48	A0A286ZT13	A0A286ZT13 [245-251]		0	759.461	0.995	1.065	1.071	0.999998	1	1	98	97.5	104.4	11.1	23.08	17.92		High	High	High	High	High	High	High	High	High	High	High	High	High	High	High	High	9.597e-05	0.001612	1.48	27.1
	FALSE	High	[K].IYEATLEDCCAK.[E]	2xCarbamidomethyl [C9; C10]	FALSE	0.000150972	0.000605185	1	6	17	A0A286ZT13	A0A286ZT13 [363-374]		0	1472.64	0.863	0.694	0.804	0.999998	1	1	117.3	101.3	81.4	26.54	50.79	59.3		High	High	High	High	High	High	High	High	High	High	High	High	High	High	High	High	5.518e-05	2.757e-08	2.56	42.7
	FALSE	High	[K].IYEATLEDCCAKEDPPACYATVFDK.[F]	3xCarbamidomethyl [C9; C10; C18]	FALSE	4.55972e-09	0.000605185	1	6	67	A0A286ZT13	A0A286ZT13 [363-387]		1	2966.29	0.572	0.68	1.188	0.999998	1	1	133.2	76.2	90.5	28.96	83.43	79.96		High	High	High	High	High	High	High	High	High	High	High	High	High	High	High	High	5.518e-05	1.923e-16	5.68	93.35
	FALSE	High	[K].IYEATLEDCCAKEDPPACYATVFDKFQPLVDEPK.[N]	3xCarbamidomethyl [C9; C10; C18]	FALSE	5.21918e-06	0.000605185	1	6	32	A0A286ZT13	A0A286ZT13 [363-396]		2	4019.84	0.879	0.755	0.859	0.999998	1	1	113.9	100.1	86	45.31	32.48	58.25		High	High	High	High	High	High	High	High	High	High	High	High	High	High	High	High	5.518e-05	6.36e-11	3.89	122.11
	FALSE	High	[K].NDNPDIPK.[L]		FALSE	0.0574899	0.0010928	1	5	15	A0A286ZT13	A0A286ZT13 [119-126]		0	912.442	1.231	2.908	2.364	0.999998	1	1	58.4	71.8	169.8	39.48	92.24	39.83		High	High	High	High	High	High	Peak Found	High	High	High	High	High	High	High	High	High	9.597e-05	0.001317	2.28	21.11
	FALSE	High	[K].NLIKQNCELFEKLGEYGFQNALIVR.[Y]	1xCarbamidomethyl [C7]	FALSE	0.00562009	0.000605185	1	6	15	A0A286ZT13	A0A286ZT13 [397-421]		2	2996.57	2.704	3.326	1.23	0.999998	1	1	42.7	115.4	142	47.68	30.85	157.03		High	Peak Found	Peak Found	High	Peak Found	High	High	High	High	High	High	High	High	High	High	High	5.518e-05	1.892e-05	2.27	134.9
	FALSE	High	[K].NYKEAKDVFLGTFLYEYSR.[R]		FALSE	0.000779917	0.000605185	1	5	7	A0A286ZT13	A0A286ZT13 [329-347]		2	2343.17	0.805	0.801	0.995	0.999998	1	1	115.1	92.7	92.2	51.49	69.87	24.49		Peak Found	Peak Found	High	High	High	High	Peak Found	Peak Found	Peak Found	High	Peak Found	Peak Found	Peak Found	High	High	High	5.518e-05	5.337e-07	3.14	110.7
	FALSE	High	[K].QNCELFEK.[L]	1xCarbamidomethyl [C3]	FALSE	0.142552	0.00350245	1	6	13	A0A286ZT13	A0A286ZT13 [401-408]		0	1067.48	0.984	0.982	0.998	0.999998	1	1	101.2	99.5	99.3	1.84	13.98	3.69		High	Peak Found	High	High	High	High	High	Peak Found	High	High	High	High	High	Peak Found	Peak Found	High	0.0003854	0.007277	1.53	32.73
	FALSE	High	[K].QNCELFEKLGEYGFQNALIVR.[Y]	1xCarbamidomethyl [C3]	FALSE	2.75516e-08	0.000605185	1	6	29	A0A286ZT13	A0A286ZT13 [401-421]		1	2528.26	1.024	1.18	1.152	0.999998	1	1	93.6	95.9	110.5	57.8	57.78	51.29		High	High	High	High	High	High	High	High	High	High	High	High	High	High	High	High	5.518e-05	4.93e-15	5.89	132.67
	FALSE	High	[K].QNCELFEKLGEYGFQNALIVRYTK.[K]	1xCarbamidomethyl [C3]	FALSE	0.000521723	0.000605185	1	6	22	A0A286ZT13	A0A286ZT13 [401-424]		2	2920.47	2.141	1.998	0.933	0.999998	1	1	58.4	125	116.6	101.13	77.94	77.1		High	High	High	High	High	High	High	High	High	High	High	High	High	High	High	High	5.518e-05	2.589e-07	2.91	126.02
	FALSE	High	[K].QTALVELLK.[H]		FALSE	0.0371562	0.000605185	1	6	20	A0A286ZT13	A0A286ZT13 [537-545]		0	1014.62	0.957	1.004	1.049	0.999998	1	1	101.3	97	101.7	12.07	9.36	8.76		High	Peak Found	High	High	High	High	High	High	High	Peak Found	High	High	High	High	High	High	5.518e-05	0.000589	1.11	82.72
	FALSE	High	[K].RDELPADLNPLEHDFVEDK.[E]		FALSE	3.78495e-09	0.000605185	1	6	130	A0A286ZT13	A0A286ZT13 [306-324]		1	2252.08	0.879	0.763	0.868	0.999998	1	1	113.6	99.8	86.6	7.09	19.91	15.6		High	High	High	High	High	High	High	High	High	High	High	High	High	High	High	High	5.518e-05	1.374e-16	5.16	95.27
	FALSE	High	[K].RDELPADLNPLEHDFVEDKEVCK.[N]	1xCarbamidomethyl [C22]	FALSE	3.58404e-13	0.000605185	1	6	151	A0A286ZT13	A0A286ZT13 [306-328]		2	2768.32	0.923	0.894	0.968	0.999998	1	1	106.5	98.3	95.2	8.65	11.06	12.73		High	High	High	High	High	High	High	High	High	High	High	High	High	High	High	High	5.518e-05	7.521e-24	8.15	85.81
	FALSE	High	[R].RHPDYSVSLLLR.[I]		FALSE	0.00144063	0.000605185	1	6	60	A0A286ZT13	A0A286ZT13 [348-359]		1	1455.81	0.904	0.87	0.962	0.999998	1	1	108.2	97.8	94.1	16.37	28.03	14.51		High	High	High	High	High	High	High	High	High	High	High	High	High	High	High	High	5.518e-05	1.626e-06	2.55	58.39
	FALSE	High	[R].RHPYFYAPELLYYAIIYK.[D]		FALSE	5.7772e-06	0.000605185	1	6	71	A0A286ZT13	A0A286ZT13 [156-173]		1	2320.22	0.732	3.01	4.113	0.999998	1	1	63.3	46.3	190.4	25.9	104.12	50.46		High	High	High	High	High	High	High	High	High	High	High	High	High	High	High	High	5.518e-05	7.667e-11	4.4	137.4
	FALSE	High	[R].RHPYFYAPELLYYAIIYKDVFSECCQAADK.[A]	2xCarbamidomethyl [C24; C25]	FALSE	6.18866e-15	0.000605185	1	6	35	A0A286ZT13	A0A286ZT13 [156-185]		2	3730.77	0.884	1.958	2.215	0.999998	1	1	78.1	69	152.9	27.02	122.05	74.83		High	High	High	High	High	High	High	High	High	High	High	High	High	High	High	High	5.518e-05	4.959e-27	10.57	141.95
	FALSE	High	[R].RPCFSALTPDETYKPK.[E]	1xCarbamidomethyl [C3]	FALSE	7.57549e-07	0.000605185	1	6	208	A0A286ZT13	A0A286ZT13 [496-511]		0	1909.95	0.808	0.828	1.025	0.999998	1	1	113.8	91.9	94.3	12.03	31.99	37.02		High	High	High	High	High	High	High	High	High	High	High	High	High	High	High	High	5.518e-05	1.951e-12	4.7	42.38
	FALSE	High	[K].RPEEERLSCAEDYLSLVLNR.[L]	1xCarbamidomethyl [C9]	FALSE	0.000365635	0.000605185	1	6	28	A0A286ZT13	A0A286ZT13 [451-470]		1	2449.21	1.405	3.744	2.665	0.999998	1	1	48.8	68.5	182.7	97.18	88.76	140.96		High	High	High	High	High	High	High	High	High	High	High	High	High	High	High	High	5.518e-05	1.363e-07	2.95	113.46
	FALSE	High	[K].RPEEERLSCAEDYLSLVLNRLCVLHEK.[T]	2xCarbamidomethyl [C9; C22]	FALSE	0.000485505	0.000605185	1	6	20	A0A286ZT13	A0A286ZT13 [451-477]		2	3328.68	1.337	28.74	21.501	0.999998	1	1	9.7	12.9	277.4	61.29	91.23	88.32		Not Found	Peak Found	High	Peak Found	High	High	High	Peak Found	High	High	High	High	Peak Found	High	High	High	5.518e-05	2.268e-07	3.14	133.43
	FALSE	High	[K].SHCIAEAK.[R]	1xCarbamidomethyl [C3]	FALSE	0.00414689	0.000605185	1	6	22	A0A286ZT13	A0A286ZT13 [298-305]		0	915.435	0.995	1.006	1.011	0.999998	1	1	99.9	99.5	100.6	40.65	30.58	31		High	High	High	High	High	High	High	High	High	High	High	High	High	High	High	High	5.518e-05	1.093e-05	2.43	15.81
	FALSE	High	[K].SHCIAEAKRDELPADLNPLEHDFVEDK.[E]	1xCarbamidomethyl [C3]	FALSE	2.47853e-08	0.000605185	1	6	39	A0A286ZT13	A0A286ZT13 [298-324]		2	3148.5	1.512	2.937	1.943	0.999998	1	1	55.1	83.2	161.7	24.37	28.65	38.51		High	High	High	High	Peak Found	High	High	High	High	High	High	High	High	High	High	High	5.518e-05	4.082e-15	5.1	76.58
	FALSE	High	[K].SIHTLFGDK.[L]		FALSE	0.143664	0.00400067	1	5	4	A0A286ZT13	A0A286ZT13 [77-85]		0	1017.54	0.978	1.005	1.028	0.999998	1	1	100.6	98.3	101.1	5.32	10.4	3.01		Peak Found	High	Peak Found	Peak Found	Peak Found	High	Peak Found	High	Peak Found	Peak Found	Peak Found	High	Peak Found	Peak Found	Peak Found	High	0.0004278	0.007367	1.62	38.08
	FALSE	High	[K].SIHTLFGDKLCAIPSLR.[E]	1xCarbamidomethyl [C11]	FALSE	0.00121628	0.000605185	1	5	17	A0A286ZT13	A0A286ZT13 [77-93]		1	1928.04	2.231	2.149	0.964	0.999998	1	1	55.8	124.4	119.9	68.37	64.48	127.82		High	Peak Found	Peak Found	Peak Found	Peak Found	High	High	High	High	High	Peak Found	High	High	High	High	High	5.518e-05	1.196e-06	2.61	93.12
	FALSE	High	[K].SIHTLFGDKLCAIPSLREHYGDLADCCEK.[E]	3xCarbamidomethyl [C11; C26; C27]	FALSE	0.000896812	0.000605185	1	5	3	A0A286ZT13	A0A286ZT13 [77-105]		2	3405.6	2.704	3.8	1.405	0.999998	1	1	40	108.1	151.9	30.52	74.59	90.64		Not Found	Not Found	Peak Found	Peak Found	Not Found	Not Found	Peak Found	Not Found	Peak Found	Peak Found	Not Found	High	High	Peak Found	High	High	5.518e-05	6.91e-07	3.73	91.47
	FALSE	High	[K].TCVADESAENCDK.[S]	2xCarbamidomethyl [C2; C11]	FALSE	7.67019e-05	0.000605185	1	5	54	A0A286ZT13	A0A286ZT13 [64-76]		0	1498.58	1.253	3.254	2.596	0.999998	1	1	54.5	68.3	177.3	75.82	111.11	55.04		High	High	High	High	High	High	High	High	High	High	High	High	High	High	High	High	5.518e-05	8.138e-09	3.19	19.19
	FALSE	High	[R].TVLGNFAAFVQK.[C]		FALSE	0.00268318	0.000605185	1	6	77	A0A286ZT13	A0A286ZT13 [557-568]		0	1294.72	0.926	1.011	1.092	0.999998	1	1	102.1	94.6	103.3	22.85	7.72	9.01		High	High	High	High	High	High	High	High	High	High	High	High	High	High	High	High	5.518e-05	4.984e-06	2.64	109.7
	FALSE	High	[K].VHKECCHGDLLECADDR.[A]	3xCarbamidomethyl [C5; C6; C13]	FALSE	3.37455e-05	0.000605185	1	6	18	A0A286ZT13	A0A286ZT13 [252-268]		1	2113.88	0.725	0.636	0.877	0.999998	1	1	127.1	92.1	80.8	38.74	26.97	65.34		High	High	High	High	High	High	High	High	High	High	High	Peak Found	High	High	Peak Found	High	5.518e-05	1.851e-09	3.88	20.07
	FALSE	High	[K].VHKECCHGDLLECADDRADLAK.[Y]	3xCarbamidomethyl [C5; C6; C13]	FALSE	2.1735e-07	0.000605185	1	6	16	A0A286ZT13	A0A286ZT13 [252-273]		2	2612.17	0.714	0.81	1.133	0.999998	1	1	118.9	84.9	96.2	37.18	29.9	56.29		High	High	High	High	High	Peak Found	Peak Found	Peak Found	High	High	High	High	Peak Found	High	High	High	5.518e-05	2.051e-13	4.39	29.33
	FALSE	High	[K].VPQVSTPTLVEVAR.[K]		FALSE	7.10756e-05	0.000605185	1	6	51	A0A286ZT13	A0A286ZT13 [426-439]		0	1495.85	0.852	0.72	0.845	0.999998	1	1	116.7	99.4	84	3.37	37.82	18.64		High	High	High	High	High	High	High	High	High	High	High	High	High	High	High	High	5.518e-05	7.115e-09	3.82	78.39
	FALSE	High	[K].VTKCCTESLVNR.[R]	2xCarbamidomethyl [C4; C5]	FALSE	0.000158838	0.000605185	1	6	36	A0A286ZT13	A0A286ZT13 [484-495]		1	1466.71	0.707	0.832	1.176	0.999998	1	1	118.1	83.6	98.3	14.49	31.45	19.39		High	High	High	High	High	High	High	High	High	High	High	High	High	High	High	High	5.518e-05	3.029e-08	3.89	19.68
	FALSE	High	[K].YICENQDTISTK.[L]	1xCarbamidomethyl [C3]	FALSE	0.000760362	0.000605185	1	6	76	A0A286ZT13	A0A286ZT13 [274-285]		0	1471.67	0.898	0.901	1.004	0.999998	1	1	107.2	96.2	96.6	13.41	20.21	8.31		High	High	High	High	High	High	High	High	High	High	High	High	High	High	High	High	5.518e-05	5.108e-07	2.33	29.47
	FALSE	High	[KR].YLYEIAR.[R]		FALSE	0.197817	0.00807827	1	7	8	A0A286ZT13	A0A286ZT13 [149-155]		0	927.493	0.927	0.922	0.995	0.999998	1	1	105.3	97.6	97.1	22.91	10.12	6.64		High	Peak Found	High	Peak Found	High	High	Peak Found	Peak Found	Peak Found	Peak Found	Peak Found	Peak Found	High	High	High	High	0.0008809	0.01389	0.84	52.53
FALSE	High	Master Protein	P09571	Serotransferrin OS=Sus scrofa OX=9823 GN=TF PE=1 SV=2	0	FALSE	1209.65	91	87	2620	84	696	76.9	7.14	4315.54	87	cellular homeostasis;transport	extracellular	metal ion binding;transporter activity	Pf00405, Pf12974	396996	TF	13				0	3	0.935	0.968	1.035	0.995972	0.758284	0.805936	103.3	96.6	100	8.5	11.45	5.62	High	High	High	High	High	High	High	High	High
	Checked	Confidence	Annotated Sequence	Modifications	Contaminant	Qvality PEP	Qvality q-value	# Protein Groups	# Proteins	# PSMs	Master Protein Accessions	Positions in Master Proteins	Modifications in Master Proteins	# Missed Cleavages	Theo. MH+ [Da]	Abundance Ratio: (Group_2) / (Group_1)	Abundance Ratio: (Group_3) / (Group_1)	Abundance Ratio: (Group_3) / (Group_2)	Abundance Ratio Adj. P-Value: (Group_2) / (Group_1)	Abundance Ratio Adj. P-Value: (Group_3) / (Group_1)	Abundance Ratio Adj. P-Value: (Group_3) / (Group_2)	Abundances (Grouped): Group_1	Abundances (Grouped): Group_2	Abundances (Grouped): Group_3	Abundances (Grouped) CV [%]: Group_1	Abundances (Grouped) CV [%]: Group_2	Abundances (Grouped) CV [%]: Group_3	Quan Info	Found in Sample: [S1] F1: Sample, Group_1	Found in Sample: [S2] F2: Sample, Group_1	Found in Sample: [S3] F3: Sample, Group_1	Found in Sample: [S4] F4: Sample, Group_1	Found in Sample: [S5] F5: Sample, Group_1	Found in Sample: [S6] F6: Sample, Group_2	Found in Sample: [S7] F7: Sample, Group_2	Found in Sample: [S8] F8: Sample, Group_2	Found in Sample: [S9] F9: Sample, Group_2	Found in Sample: [S10] F10: Sample, Group_2	Found in Sample: [S11] F11: Sample, Group_3	Found in Sample: [S12] F12: Sample, Group_3	Found in Sample: [S13] F13: Sample, Group_3	Found in Sample: [S14] F14: Sample, Group_3	Found in Sample: [S15] F15: Sample, Group_3	Confidence (by Search Engine): Sequest HT	Percolator q-Value (by Search Engine): Sequest HT	Percolator PEP (by Search Engine): Sequest HT	XCorr (by Search Engine): Sequest HT	Top Apex RT [min]
	FALSE	High	[K].ADRDQYELLCR.[D]	1xCarbamidomethyl [C10]	FALSE	0.00128507	0.000605185	1	4	15	P09571	P09571 [222-232]		1	1438.67	1.116	0.661	0.592	0.999998	1	1	108	120.6	71.4	20.84	6.01	34.01		High	High	High	High	High	High	High	High	Peak Found	Peak Found	High	Peak Found	High	High	High	High	5.518e-05	1.318e-06	3.58	42.29
	FALSE	High	[K].AIRDKEADAVTLDAGLVFEAGLAPYNLKPVVAEFYGQK.[D]		FALSE	0.00169913	0.000605185	1	4	10	P09571	P09571 [50-87]		2	4079.15	2.719	3.221	1.185	0.999998	1	1	43.2	117.5	139.2	30.09	81.25	56.65		Peak Found	Peak Found	High	Peak Found	Peak Found	High	High	Peak Found	High	Peak Found	High	High	Peak Found	High	Peak Found	High	5.518e-05	2.189e-06	1.69	141.57
	FALSE	High	[R].APGRECLANNHER.[Y]	1xCarbamidomethyl [C6]	FALSE	0.00425334	0.000605185	1	4	26	P09571	P09571 [510-522]		1	1523.71	1.193	1.182	0.99	0.999998	1	1	88.9	106.1	105	24.66	41.76	8.1		High	High	High	High	High	High	High	High	High	High	High	High	High	High	High	High	5.518e-05	1.147e-05	1.75	17.4
	FALSE	High	[R].APGRECLANNHERYYGYTGAFR.[C]	1xCarbamidomethyl [C6]	FALSE	0.0453774	0.0010928	1	4	6	P09571	P09571 [510-531]		2	2602.2	2.569	2.203	0.858	0.999998	1	1	52	133.5	114.5	38.52	51.76	41.54		High	Peak Found	High	Peak Found	Peak Found	Peak Found	Peak Found	High	Peak Found	Peak Found	Peak Found	High	Peak Found	High	High	High	9.597e-05	0.000853	1.31	38.75
	FALSE	High	[R].APNHAVVARDDKVTCVAEELLK.[Q]	1xCarbamidomethyl [C15]	FALSE	6.78608e-07	0.000605185	1	4	8	P09571	P09571 [591-612]		2	2435.27	1.485	3.317	2.233	0.999998	1	1	51.7	76.8	171.5	44.98	71.33	61.57		Peak Found	Peak Found	Peak Found	High	High	High	High	Peak Found	Peak Found	High	Peak Found	High	Peak Found	High	High	High	5.518e-05	1.605e-12	3.91	67.79
	FALSE	High	[K].AVASFFSSSCVPCADPVNFPK.[L]	2xCarbamidomethyl [C10; C13]	FALSE	4.71562e-07	0.000605185	1	4	65	P09571	P09571 [148-168]		0	2287.05	0.732	1.045	1.429	0.999998	1	1	108	79	112.9	18.96	29.5	28.09		High	High	High	High	High	High	High	High	High	High	High	High	High	High	High	High	5.518e-05	8.331e-13	4.87	119.56
	FALSE	High	[K].CACSNHEPYFGYAGAFNCLK.[E]	3xCarbamidomethyl [C1; C3; C18]	FALSE	6.21118e-10	0.000605185	1	4	23	P09571	P09571 [181-200]		0	2365.98	1.013	0.97	0.958	0.999998	1	1	100.6	101.9	97.6	22.63	18.36	18.18		Peak Found	High	High	Peak Found	High	High	High	High	High	High	High	High	High	High	High	High	5.518e-05	5.268e-18	5.99	86.21
	FALSE	High	[K].CACSNHEPYFGYAGAFNCLKEDAGDVAFVK.[H]	3xCarbamidomethyl [C1; C3; C18]	FALSE	2.27982e-17	0.000605185	1	4	29	P09571	P09571 [181-210]		1	3397.47	0.901	1.692	1.877	0.999998	1	1	83.5	75.3	141.3	52.1	43.2	28.6		High	High	High	Peak Found	High	High	High	High	High	High	High	High	High	High	High	High	5.518e-05	2.007e-31	11.59	115.39
	FALSE	High	[K].CDAWSINSGGKIECVSAENTEDCIAK.[I]	3xCarbamidomethyl [C1; C14; C23]	FALSE	8.57095e-13	0.000605185	1	4	41	P09571	P09571 [359-384]		1	2914.27	0.964	0.724	0.751	0.999998	1	1	111.6	107.6	80.8	20.24	37.59	42.41		High	High	High	High	High	High	High	High	High	High	High	High	High	High	High	High	5.518e-05	3.611e-23	7.09	78.36
	FALSE	High	[K].CGLVPVLAENYK.[T]	1xCarbamidomethyl [C1]	FALSE	0.00173547	0.000605185	1	4	32	P09571	P09571 [406-417]		0	1362.71	0.957	0.684	0.715	0.999998	1	1	113.6	108.7	77.7	31.88	24.6	33.51		High	High	High	High	High	High	High	High	High	High	High	High	High	High	High	High	5.518e-05	2.27e-06	2.91	86.31
	FALSE	High	[K].CGLVPVLAENYKTEGENCVNTPEK.[G]	2xCarbamidomethyl [C1; C18]	FALSE	6.78852e-10	0.000605185	1	4	53	P09571	P09571 [406-429]		1	2721.29	1.371	2.409	1.757	0.999998	1	1	62.8	86	151.2	24.69	56.85	53.5		High	High	High	High	High	High	High	High	High	High	High	High	High	High	High	High	5.518e-05	6.184e-18	7.13	77.29
	FALSE	High	[R].CLVEKGDVAFVKDQVVQQNTDGK.[N]	1xCarbamidomethyl [C1]	FALSE	1.53577e-05	0.000605185	1	4	12	P09571	P09571 [532-554]		2	2577.3	0.937	1.288	1.374	0.999998	1	1	93	87.2	119.8	38.97	29.7	54.74		High	High	High	High	Peak Found	High	High	High	High	High	High	Peak Found	Peak Found	High	High	High	5.518e-05	4.472e-10	3.08	60.43
	FALSE	High	[R].DDKVTCVAEELLK.[Q]	1xCarbamidomethyl [C6]	FALSE	1.27482e-05	0.000605185	1	4	10	P09571	P09571 [600-612]		1	1519.77	1.262	0.958	0.759	0.999998	1	1	93.2	117.6	89.2	9.06	25.16	22.33		High	High	Peak Found	Peak Found	Peak Found	High	High	Peak Found	Peak Found	Peak Found	High	Peak Found	High	Peak Found	High	High	5.518e-05	3.187e-10	3.95	95.98
	FALSE	High	[R].DDKVTCVAEELLKQQAQFGR.[H]	1xCarbamidomethyl [C6]	FALSE	0.0187193	0.000605185	1	3	4	P09571	P09571 [600-619]		2	2335.17	1.766	0.465	0.264	0.999998	1	1	92.9	163.9	43.2	48.86	40.89	114.04		Peak Found	Peak Found	Peak Found	High	Peak Found	Peak Found	Peak Found	Peak Found	Peak Found	Peak Found	Peak Found	Peak Found	High	Peak Found	High	High	5.518e-05	0.0001685	1.82	111.43
	FALSE	High	[R].DKEADAVTLDAGLVFEAGLAPYNLKPVVAEFYGQK.[D]		FALSE	3.45049e-14	0.000605185	1	4	34	P09571	P09571 [53-87]		1	3738.93	0.664	0.6	0.903	0.999998	1	1	132.5	88	79.5	45.91	63.08	32.16		High	High	High	High	High	High	High	High	High	High	High	High	High	High	High	High	5.518e-05	1.104e-25	8.69	144.49
	FALSE	High	[R].DKSPDFQLFSSSHGK.[D]		FALSE	0.000288481	0.000605185	1	4	16	P09571	P09571 [281-295]		1	1679.8	1.281	0.531	0.415	0.999998	1	1	106.7	136.7	56.7	44.06	44.93	74.17		High	High	High	High	High	High	High	High	High	High	High	High	High	High	High	High	5.518e-05	8.878e-08	3.12	48.49
	FALSE	High	[K].DLLFKDSANGFLK.[I]		FALSE	0.000317975	0.000605185	1	1	12	P09571	P09571 [296-308]		1	1467.78	0.929	0.911	0.981	0.999998	1	1	105.6	98.1	96.2	25.19	18.72	18.77		High	High	High	Peak Found	Not Found	High	High	High	High	Peak Found	High	High	Not Found	High	High	High	5.518e-05	1.061e-07	3.99	100.16
	FALSE	High	[K].DLLFRDDTQCLAR.[V]	1xCarbamidomethyl [C10]	FALSE	0.00351688	0.000605185	1	3	22	P09571	P09571 [637-649]		1	1622.8	0.972	0.969	0.997	0.999998	1	1	102	99.2	98.9	14.23	21.73	17.19		High	High	High	High	High	High	High	High	High	High	High	High	High	High	High	High	5.518e-05	8.131e-06	2.51	76.94
	FALSE	High	[K].DNPQTHYYAVAVVK.[K]		FALSE	0.0105297	0.000605185	1	4	17	P09571	P09571 [88-101]		0	1604.81	1.014	0.799	0.788	0.999998	1	1	106.6	108.1	85.2	9.2	23.75	19.09		High	High	High	High	High	High	High	High	High	High	High	High	High	High	High	High	5.518e-05	5.921e-05	2.97	48.59
	FALSE	High	[K].DNPQTHYYAVAVVKK.[G]		FALSE	0.00606352	0.000605185	1	4	11	P09571	P09571 [88-102]		1	1732.9	1.484	1.279	0.862	0.999998	1	1	79.7	118.3	102	24.41	34.11	34.69		High	High	Peak Found	Peak Found	Peak Found	High	High	High	High	High	High	High	Peak Found	Peak Found	High	High	5.518e-05	2.184e-05	2.4	32.34
	FALSE	High	[RK].DNTRRPVDDYENCYLAQVPSHAVVAR.[S]	1xCarbamidomethyl [C13]	FALSE	0.000236445	0.000605185	2	9	24	I3LBF1; P09571	I3LBF1 [248-273]; P09571 [233-258]		1	3045.46	1.09	2.22	2.036	0.999998	1	1	69.6	75.9	154.5	50.02	56.74	36.33	Shared	High	High	High	High	High	Peak Found	High	High	High	High	High	High	High	High	High	High	5.518e-05	6.23e-08	2.95	67.99
	FALSE	High	[K].DQVVQQNTDGK.[N]		FALSE	0.00272896	0.000605185	1	4	15	P09571	P09571 [544-554]		0	1231.59	0.9	0.822	0.913	0.999998	1	1	110.2	99.2	90.6	18.35	44.98	12.7		High	High	High	High	High	High	High	High	High	High	High	High	High	High	High	High	5.518e-05	5.125e-06	3.01	18.62
	FALSE	High	[K].DQVVQQNTDGKNKDDWAK.[D]		FALSE	0.0019455	0.000605185	1	4	11	P09571	P09571 [544-561]		2	2088.99	1.369	1.388	1.014	0.999998	1	1	79.8	109.3	110.8	40.71	60.76	61.43		High	Peak Found	High	Peak Found	High	High	High	High	Peak Found	High	High	High	Peak Found	High	High	High	5.518e-05	2.797e-06	2.86	20.27
	FALSE	High	[R].DQYELLCR.[D]	1xCarbamidomethyl [C7]	FALSE	0.0444432	0.0010928	1	4	15	P09571	P09571 [225-232]		0	1096.51	1.024	0.46	0.449	0.999998	1	1	120.8	123.6	55.6	39.23	35.88	54.15		High	High	High	High	High	High	High	High	High	High	Peak Found	High	High	High	Peak Found	High	9.597e-05	0.0008219	1.72	61.67
	FALSE	High	[K].DSANGFLKIPSKMDSSLYLGYQYVTALR.[N]		FALSE	1.07628e-05	0.000605185	1	1	14	P09571	P09571 [301-328]		2	3137.6	1.49	1.592	1.069	0.999998	1	1	73.5	109.5	117	42.25	44.49	30.13		High	High	High	Peak Found	High	High	High	High	High	High	High	High	Peak Found	High	High	High	5.518e-05	2.356e-10	4.08	140.46
	FALSE	High	[K].EADAVTLDAGLVFEAGLAPYNLKPVVAEFYGQK.[D]		FALSE	6.39796e-10	0.000605185	1	4	78	P09571	P09571 [55-87]		0	3495.8	0.698	0.929	1.331	0.999998	1	1	114.2	79.7	106.1	31.55	31.84	37.63		High	High	High	High	High	High	High	High	High	High	High	High	High	High	High	High	5.518e-05	5.536e-18	6.24	145.91
	FALSE	High	[R].ECLANNHER.[Y]	1xCarbamidomethyl [C2]	FALSE	0.00395859	0.000605185	1	4	13	P09571	P09571 [514-522]		0	1142.5	0.593	0.536	0.904	0.999998	1	1	140.9	83.5	75.5	31.01	28.24	44.49		High	High	Peak Found	High	High	Peak Found	Peak Found	Peak Found	High	High	High	Peak Found	High	High	High	High	5.518e-05	1.007e-05	2.11	16.98
	FALSE	High	[R].ECLANNHERYYGYTGAFR.[C]	1xCarbamidomethyl [C2]	FALSE	0.0230802	0.000605185	1	4	12	P09571	P09571 [514-531]		1	2220.99	1.196	1.503	1.257	0.999998	1	1	81.1	97	121.9	25.71	51.19	38.2		Peak Found	High	Peak Found	High	Peak Found	High	High	Peak Found	High	Peak Found	High	High	High	High	High	High	5.518e-05	0.0002461	1.78	45.68
	FALSE	High	[K].EDAGDVAFVK.[H]		FALSE	0.0627024	0.0010928	1	4	9	P09571	P09571 [201-210]		0	1050.51	1.162	1.035	0.891	0.999998	1	1	93.8	109	97.1	18.11	19.93	12.25		High	High	Peak Found	High	Peak Found	Peak Found	High	High	Peak Found	Peak Found	High	High	Peak Found	High	Peak Found	High	9.597e-05	0.00154	2.4	45.75
	FALSE	High	[R].EPVDNAENCHLAR.[A]	1xCarbamidomethyl [C9]	FALSE	7.01789e-05	0.000605185	1	4	47	P09571	P09571 [578-590]		0	1524.69	1.099	0.598	0.544	0.999998	1	1	111.2	122.2	66.5	8.14	14.78	26.33		High	High	High	High	High	High	High	High	High	High	High	High	High	High	High	High	5.518e-05	6.916e-09	4.12	20.41
	FALSE	High	[K].FDQFFGEGCAPGSQR.[N]	1xCarbamidomethyl [C9]	FALSE	2.69647e-05	0.000605185	1	4	38	P09571	P09571 [482-496]		0	1702.73	0.78	0.439	0.562	0.999998	1	1	135.2	105.5	59.3	34.32	37.94	59.27		High	High	High	High	High	High	High	High	High	High	High	High	High	High	High	High	5.518e-05	1.236e-09	2.81	75.4
	FALSE	High	[AK].GDVAFVK.[HD]		FALSE	0.1099	0.00254829	2	9	4	I3LBF1; P09571	I3LBF1 [554-560]; P09571 [204-210]; [537-543]		0	735.404	0.685	0.688	1.005	0.999998	1	1	126.4	86.6	87	42.72	25.83	28.04	Shared	High	Peak Found	Peak Found	Peak Found	Not Found	High	Peak Found	Peak Found	Peak Found	Not Found	Peak Found	High	Peak Found	Peak Found	High	High	0.0002628	0.004398	2.04	30.59
	FALSE	High	[K].GDVAFVKDQVVQQNTDGK.[N]		FALSE	0.00423541	0.000605185	1	4	17	P09571	P09571 [537-554]		1	1947.98	1.754	1.764	1.006	0.999998	1	1	66.4	116.5	117.1	40.96	63.34	97.42		High	High	Peak Found	High	High	Peak Found	High	High	High	High	High	High	High	High	High	High	5.518e-05	1.138e-05	2.13	44.41
	FALSE	High	[K].GEADAMSLDGGYIYIAGK.[C]		FALSE	8.35003e-07	0.000605185	1	4	137	P09571	P09571 [388-405]		0	1830.86	0.582	0.624	1.073	0.999998	1	1	136	79.1	84.9	23.59	29.08	59.85		High	High	High	High	High	High	High	High	High	High	High	High	High	High	High	High	5.518e-05	2.324e-12	4.04	107.13
	FALSE	High	[K].GEADAMSLDGGYIYIAGK.[C]	1xOxidation [M6]	FALSE	0.00017958	0.000605185	1	4	41	P09571	P09571 [388-405]		0	1846.85	0.814	0.734	0.902	0.999998	1	1	117.8	95.8	86.4	29.17	22.24	35.66		High	High	High	High	High	High	High	High	High	High	High	High	High	High	Peak Found	High	5.518e-05	3.796e-08	2.46	95.23
	FALSE	High	[K].GSNFQWNQLQGK.[R]		FALSE	0.000639239	0.000605185	1	4	21	P09571	P09571 [103-114]		0	1406.68	1.031	0.896	0.869	0.999998	1	1	102.5	105.7	91.8	30.46	32.24	45.82		High	High	High	High	High	High	High	High	High	High	High	High	High	High	High	High	5.518e-05	3.728e-07	3.37	64.22
	FALSE	High	[K].GSNFQWNQLQGKR.[S]		FALSE	0.0160287	0.000605185	1	4	13	P09571	P09571 [103-115]		1	1562.78	1.061	2.224	2.097	0.999998	1	1	70	74.3	155.7	80.93	97.05	52.46		High	High	High	High	Peak Found	High	High	High	High	Peak Found	Peak Found	Peak Found	High	Peak Found	High	High	5.518e-05	0.0001268	1.89	45.02
	FALSE	High	[K].GYLAVAVVK.[K]		FALSE	0.0476993	0.0010928	1	4	8	P09571	P09571 [430-438]		0	919.561	1.213	1.236	1.019	0.999998	1	1	87	105.5	107.5	21.89	6.36	11.3		Peak Found	High	Peak Found	High	Peak Found	Peak Found	High	Peak Found	Peak Found	High	High	High	High	Peak Found	Peak Found	High	9.597e-05	0.0009356	1.39	58.34
	FALSE	High	[K].HSTVLENLPDK.[A]		FALSE	3.22104e-05	0.000605185	1	4	21	P09571	P09571 [211-221]		0	1252.65	0.974	1.327	1.361	0.999998	1	1	90.9	88.6	120.6	21.19	61.41	13.5		High	High	High	High	High	High	High	High	High	High	High	High	High	High	High	High	5.518e-05	1.702e-09	3.27	32.69
	FALSE	High	[K].HSTVLENLPDKADR.[D]		FALSE	0.00335711	0.000605185	1	4	10	P09571	P09571 [211-224]		1	1594.82	0.804	1.088	1.353	0.999998	1	1	103.8	83.4	112.8	53.76	45.69	49.96		Peak Found	Peak Found	High	High	High	High	Peak Found	High	High	High	Peak Found	High	Peak Found	High	High	High	5.518e-05	7.476e-06	2.63	27.96
	FALSE	High	[K].HSTVLENLPDKADRDQYELLCR.[D]	1xCarbamidomethyl [C21]	FALSE	6.67296e-08	0.000605185	1	4	55	P09571	P09571 [211-232]		2	2672.31	1.018	1.03	1.012	0.999998	1	1	98.4	100.2	101.4	9.52	19.96	9.86		High	High	High	High	High	High	High	High	High	High	High	High	High	High	High	High	5.518e-05	2.438e-14	5.83	67.38
	FALSE	High	[R].HVTDCSSSFCMFK.[S]	2xCarbamidomethyl [C5; C10]	FALSE	0.00214433	0.000605185	1	3	20	P09571	P09571 [620-632]		0	1605.65	1.127	0.974	0.865	0.999998	1	1	96.7	109	94.3	26.28	23.96	24.25		High	High	High	High	High	High	Peak Found	High	High	High	High	High	High	High	High	High	5.518e-05	3.315e-06	2.47	54.16
	FALSE	High	[K].KGSNFQWNQLQGK.[R]		FALSE	2.6181e-06	0.000605185	1	4	22	P09571	P09571 [102-114]		1	1534.78	0.916	0.721	0.787	0.999998	1	1	113.8	104.2	82	17.45	12.25	15.38		High	High	High	High	High	High	High	High	High	High	High	Peak Found	High	High	High	High	5.518e-05	1.835e-11	3.69	42.77
	FALSE	High	[K].KGSNFQWNQLQGKR.[S]		FALSE	0.002871	0.000605185	1	4	20	P09571	P09571 [102-115]		2	1690.88	1.164	0.909	0.781	0.999998	1	1	97.6	113.6	88.8	52.23	123.09	58.24		Peak Found	High	High	High	High	High	High	High	High	High	High	Peak Found	High	High	Peak Found	High	5.518e-05	5.646e-06	2.3	30.11
	FALSE	High	[K].KSSGPDLNWNNLK.[G]		FALSE	8.70861e-05	0.000605185	1	4	30	P09571	P09571 [439-451]		1	1472.75	0.981	0.949	0.968	0.999998	1	1	102.4	100.4	97.2	6.89	29.48	29.08		High	High	High	High	High	High	High	High	High	High	High	High	High	High	High	High	5.518e-05	1.022e-08	2.96	52.34
	FALSE	High	[K].KSSYLDCIK.[A]	1xCarbamidomethyl [C7]	FALSE	0.0168563	0.000605185	1	4	7	P09571	P09571 [41-49]		1	1113.56	0.797	0.98	1.229	0.999998	1	1	108	86.1	105.9	21.34	37.17	22.36		Peak Found	Peak Found	High	High	Peak Found	High	Peak Found	High	Peak Found	High	Peak Found	Peak Found	Peak Found	High	High	High	5.518e-05	0.0001393	2.02	29.7
	FALSE	High	[K].KVRWCAIGHEETQK.[C]	1xCarbamidomethyl [C5]	FALSE	0.0370016	0.000605185	1	4	1	P09571	P09571 [345-358]		2	1741.88	0.864	1.094	1.267	0.999998	1	1	101.4	87.6	111	31.17	69.8	29.74		Peak Found	Not Found	Peak Found	Peak Found	Peak Found	Peak Found	High	Not Found	Peak Found	Not Found	Peak Found	Not Found	Not Found	Peak Found	Peak Found	High	5.518e-05	0.0005833	3.47	19.33
	FALSE	High	[K].LCQQCAGK.[G]	2xCarbamidomethyl [C2; C5]	FALSE	0.0285663	0.000605185	1	4	18	P09571	P09571 [169-176]		0	964.434	1.055	0.945	0.895	0.999998	1	1	100	105.5	94.5	25.39	39.51	21.48		High	High	Peak Found	High	High	High	High	High	High	High	High	High	High	High	High	High	5.518e-05	0.0003652	1.58	15.81
	FALSE	High	[K].IECVSAENTEDCIAK.[I]	2xCarbamidomethyl [C3; C12]	FALSE	1.63643e-05	0.000605185	1	4	30	P09571	P09571 [370-384]		0	1738.76	1.34	0.323	0.241	0.999998	1	1	112.7	151	36.3	80.65	46.23	53.66		High	High	High	High	High	High	High	High	High	High	High	High	High	High	High	High	5.518e-05	4.993e-10	3.23	42.08
	FALSE	High	[K].IECVSAENTEDCIAKIVKGEADAMSLDGGYIYIAGK.[C]	2xCarbamidomethyl [C3; C12]	FALSE	0.0111684	0.000605185	1	4	1	P09571	P09571 [370-405]		2	3890.85	0.974	0.511	0.524	0.999998	1	1	120.7	117.6	61.6	37.05	61.46	3.43		Peak Found	Not Found	Peak Found	High	Peak Found	Peak Found	Peak Found	Peak Found	Peak Found	Not Found	Peak Found	Not Found	Not Found	Peak Found	Not Found	High	5.518e-05	6.612e-05	2.98	141.79
	FALSE	High	[K].LLEACTFHSAK.[N]	1xCarbamidomethyl [C5]	FALSE	0.000471333	0.000605185	1	3	20	P09571	P09571 [678-688]		0	1276.64	0.926	0.846	0.914	0.999998	1	1	108.2	100.2	91.6	24.42	26.19	33.56		High	High	High	High	High	High	High	High	High	High	High	High	High	High	High	High	5.518e-05	2.164e-07	1.89	29.33
	FALSE	High	[K].LLEACTFHSAKNPR.[V]	1xCarbamidomethyl [C5]	FALSE	0.00255041	0.000605185	1	3	25	P09571	P09571 [678-691]		1	1643.83	0.831	0.791	0.951	0.999998	1	1	114.4	95.1	90.5	36.23	31.74	35.41		High	High	High	High	High	High	High	High	High	High	High	High	High	High	High	High	5.518e-05	4.544e-06	2.1	22.99
	FALSE	High	[K].INSCKFDQFFGEGCAPGSQR.[N]	2xCarbamidomethyl [C4; C14]	FALSE	2.3761e-09	0.000605185	1	4	22	P09571	P09571 [477-496]		1	2305.01	1.156	1.255	1.085	0.999998	1	1	88	101.7	110.4	25.78	16.04	25.25		High	High	High	High	High	High	High	High	High	High	Peak Found	High	High	High	High	High	5.518e-05	5.908e-17	5.62	73.97
	FALSE	High	[K].IPSKMDSSLYLGYQYVTALR.[N]		FALSE	1.04498e-06	0.000605185	1	1	17	P09571	P09571 [309-328]		1	2305.19	1.707	2.124	1.244	0.999998	1	1	62.1	106	131.9	42.12	74.85	108.64		High	High	High	High	High	High	High	High	High	High	High	High	High	High	High	High	5.518e-05	3.493e-12	4.07	119.79
	FALSE	High	[K].IVKGEADAMSLDGGYIYIAGK.[C]		FALSE	0.00104883	0.000605185	1	4	37	P09571	P09571 [385-405]		1	2171.11	1.356	1.753	1.292	0.999998	1	1	73	99	128	55.3	40.48	20.49		High	High	High	High	High	High	High	High	High	High	High	High	High	High	High	High	5.518e-05	9.174e-07	3.15	90.57
	FALSE	High	[K].MDSSLYLGYQYVTALR.[N]		FALSE	1.17632e-05	0.000605185	1	1	156	P09571	P09571 [313-328]		0	1879.93	0.888	1.12	1.262	0.999998	1	1	99.7	88.5	111.7	22.24	10.17	27.34		High	High	High	High	High	High	High	High	High	High	High	High	High	High	High	High	5.518e-05	2.76e-10	4.8	132.39
	FALSE	High	[K].MDSSLYLGYQYVTALR.[N]	1xOxidation [M1]	FALSE	3.3179e-05	0.000605185	1	1	90	P09571	P09571 [313-328]		0	1895.92	0.836	1.091	1.305	0.999998	1	1	102.5	85.7	111.8	19.85	22.93	17.37		High	High	High	High	High	High	High	High	High	High	High	High	High	High	High	High	5.518e-05	1.791e-09	2.69	132.39
	FALSE	High	[K].MDSSLYLGYQYVTALRNLREEISPDSSK.[N]		FALSE	5.28587e-06	0.000605185	1	1	12	P09571	P09571 [313-340]		2	3235.59	1.13	1.431	1.266	0.999998	1	1	84.2	95.2	120.5	58.19	32.97	30.43		Peak Found	High	Peak Found	High	High	Peak Found	High	High	High	High	High	High	High	High	High	High	5.518e-05	6.536e-11	4.87	140.53
	FALSE	High	[K].NGPLVSCVK.[K]	1xCarbamidomethyl [C7]	FALSE	0.0667013	0.0010928	1	4	15	P09571	P09571 [32-40]		0	973.514	0.915	0.972	1.063	0.999998	1	1	103.9	95.1	101	8.65	14.71	16.73		High	Peak Found	High	Peak Found	High	High	High	Peak Found	High	High	High	High	Peak Found	Peak Found	High	High	9.597e-05	0.001726	1.9	26.98
	FALSE	High	[R].NLREEISPDSSK.[N]		FALSE	0.000866957	0.000605185	1	3	51	P09571	P09571 [329-340]		1	1374.69	0.943	0.759	0.804	0.999998	1	1	111	104.7	84.2	15.75	23.48	17.14		High	High	High	High	High	High	High	High	High	High	High	High	High	High	High	High	5.518e-05	6.475e-07	2.32	23.36
	FALSE	High	[R].NLREEISPDSSKNECK.[K]	1xCarbamidomethyl [C15]	FALSE	6.87362e-08	0.000605185	1	3	66	P09571	P09571 [329-344]		2	1905.9	1.191	0.954	0.801	0.999998	1	1	95.4	113.6	91	9.19	10.96	13		High	High	High	High	High	High	High	High	High	High	High	High	High	High	High	High	5.518e-05	2.564e-14	5.39	19.83
	FALSE	High	[K].QMDFELLCQNGAR.[E]	1xCarbamidomethyl [C8]	FALSE	0.00394191	0.000605185	1	4	13	P09571	P09571 [565-577]		0	1581.71	0.955	0.832	0.871	0.999998	1	1	107.7	102.8	89.6	59.97	42	67.47		High	High	High	High	High	High	Peak Found	Peak Found	High	High	High	High	High	Peak Found	High	High	5.518e-05	9.98e-06	1.71	92.26
	FALSE	High	[K].QMDFELLCQNGAR.[E]	1xCarbamidomethyl [C8]; 1xOxidation [M2]	FALSE	0.00443683	0.000605185	1	4	21	P09571	P09571 [565-577]		0	1597.71	1.759	2.558	1.454	0.999998	1	1	56.4	99.3	144.3	54.68	67.87	55.96		High	High	High	High	High	High	High	High	High	High	High	High	High	High	High	High	5.518e-05	1.238e-05	1.63	71.67
	FALSE	High	[K].QMDFELLCQNGAREPVDNAENCHLAR.[A]	2xCarbamidomethyl [C8; C22]	FALSE	8.45876e-09	0.000605185	1	4	21	P09571	P09571 [565-590]		1	3087.38	0.976	1.132	1.159	0.999998	1	1	96.5	94.2	109.2	44.83	15.19	25.36		High	High	Peak Found	Peak Found	High	High	High	High	High	High	Peak Found	High	High	High	High	High	5.518e-05	5.876e-16	6.83	79.21
	FALSE	High	[K].QMDFELLCQNGAREPVDNAENCHLAR.[A]	2xCarbamidomethyl [C8; C22]; 1xOxidation [M2]	FALSE	7.83827e-09	0.000605185	1	4	16	P09571	P09571 [565-590]		1	3103.38	1.102	1.282	1.163	0.999998	1	1	88.6	97.7	113.6	17.75	20.82	17.75		Peak Found	High	High	Peak Found	High	High	High	High	High	High	High	Peak Found	Peak Found	Peak Found	High	High	5.518e-05	5.1e-16	6.56	67.45
	FALSE	High	[K].QQAQFGR.[H]		FALSE	0.105173	0.00254829	1	3	10	P09571	P09571 [613-619]		0	834.422	1.044	1.07	1.025	0.999998	1	1	96.4	100.6	103.1	15.44	37.81	23.7		High	Peak Found	Peak Found	High	High	High	Peak Found	High	Peak Found	High	High	High	High	High	Peak Found	High	0.0002628	0.004049	1.52	18.98
	FALSE	High	[K].QQAQFGRHVTDCSSSFCMFK.[S]	2xCarbamidomethyl [C12; C17]	FALSE	0.000120127	0.000605185	1	3	7	P09571	P09571 [613-632]		1	2421.05	0.725	1.022	1.409	0.999998	1	1	109.2	79.2	111.6	44.45	27.38	63.08		Peak Found	Peak Found	High	Peak Found	High	High	Peak Found	Peak Found	High	High	Peak Found	High	Peak Found	High	Peak Found	High	5.518e-05	1.826e-08	3.88	59.74
	FALSE	High	[R].RPVDDYENCYLAQVPSHAVVAR.[S]	1xCarbamidomethyl [C9]	FALSE	2.10215e-11	0.000605185	2	9	92	I3LBF1; P09571	I3LBF1 [252-273]; P09571 [237-258]		0	2559.24	1.062	0.726	0.683	0.999998	1	1	107.6	114.3	78.1	23.44	19.86	26.89	Shared	High	High	High	High	High	High	High	High	High	High	High	High	High	High	High	High	5.518e-05	1.169e-20	5.05	70.13
	FALSE	High	[R].SAGWIIPMGLLYDQLPEPR.[K]		FALSE	1.09016e-06	0.000605185	1	4	30	P09571	P09571 [124-142]		0	2156.12	0.561	1.054	1.88	0.999998	1	1	114.8	64.3	120.9	27.75	43.73	31.1		High	High	High	High	High	High	High	High	High	High	High	High	High	High	High	High	5.518e-05	3.764e-12	4.35	145.95
	FALSE	High	[R].SAGWIIPMGLLYDQLPEPR.[K]	1xOxidation [M8]	FALSE	6.23454e-06	0.000605185	1	4	80	P09571	P09571 [124-142]		0	2172.12	1.048	1.058	1.009	0.999998	1	1	96.6	101.2	102.2	18.85	27.11	17.36		High	High	High	High	High	High	High	High	High	High	High	High	High	High	High	High	5.518e-05	8.751e-11	3.81	141.93
	FALSE	High	[K].SCHTAVDRTAGWNIPMGLLYNK.[I]	1xCarbamidomethyl [C2]	FALSE	0.00359198	0.000605185	1	4	4	P09571	P09571 [455-476]		1	2504.22	3.589	8.841	2.464	0.999998	1	1	22.3	80.2	197.5	93.13	66.19	128.99		Peak Found	Peak Found	Peak Found	Peak Found	Peak Found	Peak Found	High	Peak Found	Peak Found	High	Peak Found	High	Peak Found	Peak Found	High	High	5.518e-05	8.456e-06	3.09	97.04
	FALSE	High	[K].SNTKDLLFRDDTQCLAR.[V]	1xCarbamidomethyl [C14]	FALSE	0.0301603	0.000605185	1	3	12	P09571	P09571 [633-649]		2	2053.01	0.861	0.557	0.647	0.999998	1	1	124.1	106.8	69.1	20.8	32.76	45.15		High	High	High	High	Peak Found	High	High	Peak Found	Peak Found	High	Peak Found	Peak Found	High	High	High	High	5.518e-05	0.0004037	1.14	52.39
	FALSE	High	[K].SPDFQLFSSSHGK.[D]		FALSE	6.42106e-05	0.000605185	1	4	56	P09571	P09571 [283-295]		0	1436.68	1.004	0.911	0.908	0.999998	1	1	102.9	103.3	93.8	14.14	19.01	25.59		High	High	High	High	High	High	High	High	High	High	High	High	High	High	High	High	5.518e-05	5.907e-09	3.41	57.88
	FALSE	High	[K].SPDFQLFSSSHGKDLLFK.[D]		FALSE	0.00169196	0.000605185	1	4	4	P09571	P09571 [283-300]		1	2053.04	1.546	2.092	1.353	0.999998	1	1	64.7	100	135.3	46.58	146.52	175.19		Peak Found	Peak Found	Peak Found	Peak Found	Peak Found	Peak Found	Peak Found	Peak Found	Peak Found	High	Peak Found	High	Peak Found	Peak Found	High	High	5.518e-05	2.175e-06	1.8	94.85
	FALSE	High	[K].SSGPDLNWNNLK.[G]		FALSE	0.00311115	0.000605185	1	4	26	P09571	P09571 [440-451]		0	1344.65	0.958	0.949	0.991	0.999998	1	1	103.2	98.9	98	13.48	9.16	12.31		High	High	High	High	High	High	High	High	High	High	High	High	High	High	High	High	5.518e-05	6.528e-06	3.07	74.17
	FALSE	High	[R].SVDGQEDSIWELLNQAQEHFGR.[D]		FALSE	3.41936e-09	0.000605185	1	4	49	P09571	P09571 [259-280]		0	2558.19	1.003	0.542	0.54	0.999998	1	1	117.9	118.3	63.8	24.01	23	39.13		High	High	High	High	High	High	High	High	High	High	High	High	High	High	High	High	5.518e-05	1.144e-16	6.7	142.69
	FALSE	High	[R].SVDGQEDSIWELLNQAQEHFGRDK.[S]		FALSE	4.94155e-09	0.000605185	1	4	81	P09571	P09571 [259-282]		1	2801.31	1.567	1.411	0.901	0.999998	1	1	75.4	118.2	106.4	58.96	49.92	45.61		High	High	High	High	High	High	High	High	High	High	High	High	High	High	High	High	5.518e-05	2.227e-16	6.18	137.46
	FALSE	High	[R].SVDGQEDSIWELLNQAQEHFGRDKSPDFQLFSSSHGK.[D]		FALSE	1.88971e-05	0.000605185	1	4	9	P09571	P09571 [259-295]		2	4218.98	1.994	2.125	1.066	0.999998	1	1	58.6	116.9	124.5	64.12	75.39	136.64		Peak Found	Peak Found	Peak Found	Peak Found	Peak Found	Peak Found	Peak Found	Peak Found	High	Peak Found	High	High	Peak Found	High	High	High	5.518e-05	6.485e-10	4.01	139.29
	FALSE	High	[R].TAGWNIPMGLLYNK.[I]		FALSE	0.000284842	0.000605185	1	4	50	P09571	P09571 [463-476]		0	1577.81	0.597	0.855	1.433	0.999998	1	1	122.3	73	104.6	17.96	22.49	33.64		High	High	High	High	High	High	High	High	High	High	High	High	High	High	High	High	5.518e-05	8.671e-08	3.29	129.02
	FALSE	High	[R].TAGWNIPMGLLYNK.[I]	1xOxidation [M8]	FALSE	0.000162923	0.000605185	1	4	84	P09571	P09571 [463-476]		0	1593.81	0.731	1.058	1.448	0.999998	1	1	107.6	78.6	113.8	16.89	22.35	27.08		High	High	High	High	High	High	High	High	High	High	High	High	High	High	High	High	5.518e-05	3.171e-08	2.68	109.68
	FALSE	High	[K].TEGENCVNTPEK.[G]	1xCarbamidomethyl [C6]	FALSE	0.000212706	0.000605185	1	4	27	P09571	P09571 [418-429]		0	1377.6	1.01	0.95	0.94	0.999998	1	1	101.3	102.4	96.2	47.85	92.61	20.03		High	High	High	High	High	High	High	High	High	High	High	High	High	High	High	High	5.518e-05	5.149e-08	4.05	19.13
	FALSE	High	[K].TTYESYLGADYITAVANLR.[K]		FALSE	4.87803e-07	0.000605185	1	3	30	P09571	P09571 [653-671]		0	2121.05	0.557	0.476	0.854	0.999998	1	1	147.6	82.2	70.2	73.4	128.19	72.77		High	High	High	High	High	High	High	High	High	High	High	High	High	High	High	High	5.518e-05	8.871e-13	4.17	138
	FALSE	High	[K].TTYESYLGADYITAVANLRK.[C]		FALSE	1.21184e-06	0.000605185	1	3	44	P09571	P09571 [653-672]		1	2249.14	0.99	1.286	1.299	0.999998	1	1	91.6	90.6	117.8	35.07	36.96	28.15		High	High	High	High	High	High	High	High	High	High	High	High	High	High	High	High	5.518e-05	4.562e-12	3.99	116.67
	FALSE	High	[R].VGKTTYESYLGADYITAVANLR.[K]		FALSE	1.19135e-05	0.000605185	1	3	10	P09571	P09571 [650-671]		1	2405.23	2.057	1.182	0.575	0.999998	1	1	70.8	145.6	83.7	59.77	29.21	15.72		High	High	High	High	Peak Found	High	High	Peak Found	High	Peak Found	High	High	Peak Found	Peak Found	High	High	5.518e-05	2.831e-10	4.66	118.82
	FALSE	High	[R].VGKTTYESYLGADYITAVANLRK.[C]		FALSE	0.00593696	0.000605185	1	3	30	P09571	P09571 [650-672]		2	2533.33	1.98	1.664	0.841	0.999998	1	1	64.6	127.9	107.5	65.83	31.94	39.07		High	High	High	High	High	High	High	High	High	High	High	High	High	High	High	High	5.518e-05	2.089e-05	1.78	102.09
	FALSE	High	[K].VRWCAIGHEETQK.[C]	1xCarbamidomethyl [C4]	FALSE	0.00010761	0.000605185	1	4	21	P09571	P09571 [346-358]		1	1613.79	1.394	1.902	1.365	0.999998	1	1	69.8	97.3	132.8	27.46	23.49	37.01		High	High	High	Peak Found	Peak Found	High	High	High	High	High	High	High	Peak Found	High	High	High	5.518e-05	1.501e-08	3.24	23.32
	FALSE	High	[K].VTCVAEELLK.[Q]	1xCarbamidomethyl [C3]	FALSE	0.00270597	0.000605185	1	4	15	P09571	P09571 [603-612]		0	1161.62	1.055	0.852	0.807	0.999998	1	1	103.2	108.9	87.9	20.92	25.85	8.05		High	High	High	High	High	High	Peak Found	High	High	High	High	High	High	High	High	High	5.518e-05	5.074e-06	2.16	70.49
	FALSE	High	[K].VTCVAEELLKQQAQFGR.[H]	1xCarbamidomethyl [C3]	FALSE	0.207591	0.00942594	1	3	1	P09571	P09571 [603-619]		1	1977.02	0.897	0.651	0.725	0.999998	1	1	117.7	105.7	76.6	35.32	47.98	101.25		Peak Found	Peak Found	Peak Found	Peak Found	Peak Found	Peak Found	High	Peak Found	Peak Found	Peak Found	Peak Found	Peak Found	Peak Found	Peak Found	Peak Found	High	0.0009905	0.01535	1	87.75
	FALSE	High	[R].WCAIGHEETQK.[C]	1xCarbamidomethyl [C2]	FALSE	0.000234452	0.000605185	1	4	29	P09571	P09571 [348-358]		0	1358.62	1.048	0.805	0.768	0.999998	1	1	105.2	110.2	84.6	35.51	27.08	25.56		High	High	High	High	High	High	High	High	High	High	High	High	High	High	High	High	5.518e-05	6.127e-08	2.98	22.38
	FALSE	High	[R].WCAIGHEETQKCDAWSINSGGK.[I]	2xCarbamidomethyl [C2; C12]	FALSE	0.0111684	0.000605185	1	4	4	P09571	P09571 [348-369]		1	2534.12	1.152	1.001	0.869	0.999998	1	1	95.2	109.6	95.2	26.76	27.83	13.87		Peak Found	High	High	Peak Found	Peak Found	Peak Found	Peak Found	High	Peak Found	Peak Found	Peak Found	Peak Found	High	Peak Found	Peak Found	High	5.518e-05	6.591e-05	1.29	53.36
	FALSE	High	[R].WCAIGHEETQKCDAWSINSGGKIECVSAENTEDCIAK.[I]	4xCarbamidomethyl [C2; C12; C25; C34]	FALSE	1.4413e-05	0.000605185	1	4	3	P09571	P09571 [348-384]		2	4253.86	1.141	1.843	1.615	0.999998	1	1	75.3	85.9	138.8	63.67	22	56.57		Peak Found	Peak Found	High	High	Peak Found	Peak Found	Peak Found	Peak Found	Peak Found	Peak Found	Peak Found	Peak Found	Peak Found	High	Peak Found	High	5.518e-05	3.984e-10	3.38	74.99
	FALSE	High	[R].WCTISNQEANK.[C]	1xCarbamidomethyl [C2]	FALSE	0.00135775	0.000605185	1	4	20	P09571	P09571 [8-18]		0	1350.61	1.12	0.972	0.868	0.999998	1	1	97	108.7	94.3	13.63	31.21	12.55		High	High	High	High	High	High	High	High	High	High	High	High	High	High	High	High	5.518e-05	1.459e-06	2.51	29.13
	FALSE	High	[R].YYGYTGAFR.[C]		FALSE	0.0259481	0.000605185	1	7	12	P09571	P09571 [523-531]		0	1097.51	0.907	0.958	1.056	0.999998	1	1	104.7	95	100.3	21.2	40.66	14.19		High	High	Peak Found	High	High	High	High	High	High	Peak Found	High	High	High	High	Peak Found	High	5.518e-05	0.000305	2.08	56.58
FALSE	High	Master Protein	I3LTB8	Complement C3 OS=Sus scrofa OX=9823 GN=C3 PE=1 SV=2	0	FALSE	944.901	67	92	1696	92	1645	185.2	6.43	2410.23	92											0	0	1.033	0.956	0.925	0.845614	0.914152	0.61421	100.4	103.7	96	8.29	13.81	12.06	High	High	High	High	High	High	High	High	High
	Checked	Confidence	Annotated Sequence	Modifications	Contaminant	Qvality PEP	Qvality q-value	# Protein Groups	# Proteins	# PSMs	Master Protein Accessions	Positions in Master Proteins	Modifications in Master Proteins	# Missed Cleavages	Theo. MH+ [Da]	Abundance Ratio: (Group_2) / (Group_1)	Abundance Ratio: (Group_3) / (Group_1)	Abundance Ratio: (Group_3) / (Group_2)	Abundance Ratio Adj. P-Value: (Group_2) / (Group_1)	Abundance Ratio Adj. P-Value: (Group_3) / (Group_1)	Abundance Ratio Adj. P-Value: (Group_3) / (Group_2)	Abundances (Grouped): Group_1	Abundances (Grouped): Group_2	Abundances (Grouped): Group_3	Abundances (Grouped) CV [%]: Group_1	Abundances (Grouped) CV [%]: Group_2	Abundances (Grouped) CV [%]: Group_3	Quan Info	Found in Sample: [S1] F1: Sample, Group_1	Found in Sample: [S2] F2: Sample, Group_1	Found in Sample: [S3] F3: Sample, Group_1	Found in Sample: [S4] F4: Sample, Group_1	Found in Sample: [S5] F5: Sample, Group_1	Found in Sample: [S6] F6: Sample, Group_2	Found in Sample: [S7] F7: Sample, Group_2	Found in Sample: [S8] F8: Sample, Group_2	Found in Sample: [S9] F9: Sample, Group_2	Found in Sample: [S10] F10: Sample, Group_2	Found in Sample: [S11] F11: Sample, Group_3	Found in Sample: [S12] F12: Sample, Group_3	Found in Sample: [S13] F13: Sample, Group_3	Found in Sample: [S14] F14: Sample, Group_3	Found in Sample: [S15] F15: Sample, Group_3	Confidence (by Search Engine): Sequest HT	Percolator q-Value (by Search Engine): Sequest HT	Percolator PEP (by Search Engine): Sequest HT	XCorr (by Search Engine): Sequest HT	Top Apex RT [min]
	FALSE	High	[K].AAVYNHFISDGVK.[K]		FALSE	0.00863963	0.000605185	1	7	12	I3LTB8	I3LTB8 [896-908]		0	1420.72	1.684	1.096	0.651	0.999998	1	1	79.4	133.6	87	48.32	11.65	33.1		High	High	High	High	High	High	High	Peak Found	High	Peak Found	Peak Found	High	High	Peak Found	High	High	5.518e-05	4.141e-05	1.64	46.52
	FALSE	High	[K].AAVYNHFISDGVKK.[T]		FALSE	0.00113185	0.000605185	1	7	13	I3LTB8	I3LTB8 [896-909]		1	1548.82	1.482	0.883	0.596	0.999998	1	1	89.1	132.1	78.7	28.62	42.23	22.8		High	High	High	High	High	High	High	Peak Found	Peak Found	High	High	High	High	High	Peak Found	High	5.518e-05	1.051e-06	2.44	31.52
	FALSE	High	[R].ACEPGVDYVYK.[T]	1xCarbamidomethyl [C2]	FALSE	0.135504	0.00301746	1	7	6	I3LTB8	I3LTB8 [1518-1528]		0	1300.59	1.341	1.513	1.128	0.999998	1	1	77.8	104.4	117.8	38.17	53.71	47.52		High	Peak Found	Peak Found	Peak Found	High	High	Peak Found	Peak Found	Peak Found	Peak Found	High	High	Peak Found	Peak Found	Peak Found	High	0.0003021	0.006583	1.21	48.97
	FALSE	High	[R].ADLECPKPAAR.[K]	1xCarbamidomethyl [C5]	FALSE	5.46713e-05	0.000605185	1	7	15	I3LTB8	I3LTB8 [640-650]		0	1227.62	1.684	1.309	0.777	0.999998	1	1	75.1	126.5	98.3	49.09	115.82	97.08		High	High	High	High	High	Not Found	High	Not Found	High	High	High	High	High	High	High	High	5.518e-05	4.405e-09	3.17	19.49
	FALSE	High	[K].ADIGCTPGSGKDFAGVFTDAGLAFK.[S]	1xCarbamidomethyl [C5]	FALSE	0.0160287	0.000605185	1	7	2	I3LTB8	I3LTB8 [605-629]		1	2502.2	2.935	2.754	0.939	0.999998	1	1	44.8	131.6	123.5	77.25	28.76	67.39		Peak Found	Peak Found	Peak Found	Peak Found	Peak Found	Peak Found	Peak Found	Peak Found	Peak Found	Peak Found	High	High	Peak Found	Peak Found	Peak Found	High	5.518e-05	0.0001268	1.14	118.86
	FALSE	High	[K].AFLDCCEYIAK.[L]	2xCarbamidomethyl [C5; C6]	FALSE	0.0245751	0.000605185	1	7	21	I3LTB8	I3LTB8 [705-715]		0	1389.62	0.972	0.845	0.869	0.999998	1	1	106.5	103.5	90	29.43	23.72	37.4		High	High	High	High	High	High	High	High	High	High	High	High	High	High	High	High	5.518e-05	0.0002775	2.62	74.62
	FALSE	High	[R].AHYEDAPQQVFSAEFEVK.[E]		FALSE	5.56047e-05	0.000605185	1	7	35	I3LTB8	I3LTB8 [191-208]		0	2094.98	1.122	0.759	0.677	0.999998	1	1	104.1	116.8	79.1	39.52	18.37	36.76		High	High	High	High	High	High	High	High	High	High	High	High	High	High	High	High	5.518e-05	4.562e-09	3.43	87.96
	FALSE	High	[R].AHYEDAPQQVFSAEFEVKEYVLPSFEVQVEPSEK.[F]		FALSE	0.00920294	0.000605185	1	7	2	I3LTB8	I3LTB8 [191-224]		1	3955.89	0.767	1.288	1.681	0.999998	1	1	98.2	75.3	126.5	63.41	114.83	182.48		Not Found	Peak Found	Peak Found	Peak Found	Peak Found	Not Found	Peak Found	Peak Found	Peak Found	Peak Found	High	High	Peak Found	Peak Found	Peak Found	High	5.518e-05	4.641e-05	1.62	137.84
	FALSE	High	[R].AQFIQHGDACVK.[A]	1xCarbamidomethyl [C10]	FALSE	5.80086e-05	0.000605185	1	7	30	I3LTB8	I3LTB8 [693-704]		0	1373.66	1.15	0.818	0.711	0.999998	1	1	101.1	116.2	82.7	35.7	12.84	13.05		High	High	High	High	High	High	High	High	High	High	High	High	High	High	High	High	5.518e-05	4.935e-09	3.86	21.44
	FALSE	High	[K].ARDFLADYYLELK.[R]		FALSE	0.00559642	0.000605185	1	7	20	I3LTB8	I3LTB8 [1154-1166]		1	1616.83	1.694	1.415	0.835	0.999998	1	1	73	123.7	103.3	54.03	44.28	21.97		High	High	High	High	High	High	High	High	High	High	High	High	High	High	High	High	5.518e-05	1.877e-05	1.96	106.25
	FALSE	High	[R].CAEENCFMHHDEEEVTLDDRLER.[A]	2xCarbamidomethyl [C1; C6]	FALSE	2.6181e-06	0.000605185	1	7	12	I3LTB8	I3LTB8 [1495-1517]		1	2934.21	1.013	0.817	0.806	0.999998	1	1	106	107.4	86.6	18.63	26.99	10.17		High	High	High	High	High	Peak Found	High	High	High	Peak Found	Peak Found	High	Peak Found	High	High	High	5.518e-05	1.839e-11	3.08	59.17
	FALSE	High	[K].DFAGVFTDAGLAFK.[S]		FALSE	7.04765e-05	0.000605185	1	7	24	I3LTB8	I3LTB8 [616-629]		0	1458.73	0.785	0.795	1.013	0.999998	1	1	116.3	91.3	92.4	18.45	25.42	26.17		High	High	High	Peak Found	High	High	High	High	High	High	High	High	High	High	Peak Found	High	5.518e-05	7.009e-09	2.48	141.14
	FALSE	High	[R].DFLADYYLELK.[R]		FALSE	0.00184919	0.000605185	1	7	12	I3LTB8	I3LTB8 [1156-1166]		0	1389.69	1.09	0.898	0.824	0.999998	1	1	100.4	109.4	90.2	28.04	19.13	31.71		Peak Found	High	High	High	High	High	High	High	High	High	High	Peak Found	High	Peak Found	High	High	5.518e-05	2.54e-06	1.8	139.11
	FALSE	High	[K].DICEPQVNSLLR.[S]	1xCarbamidomethyl [C3]	FALSE	0.0471081	0.0010928	1	7	3	I3LTB8	I3LTB8 [1138-1149]		0	1443.73	1.375	1.29	0.938	0.999998	1	1	81.9	112.6	105.6	84.08	26.65	62.54		Peak Found	Peak Found	Peak Found	Peak Found	Peak Found	Peak Found	High	High	Peak Found	High	Peak Found	Peak Found	Peak Found	Peak Found	Peak Found	High	9.597e-05	0.0009127	1.75	88.49
	FALSE	High	[K].DLNLDVSIHLPSR.[S]		FALSE	1.99659e-05	0.000605185	1	7	43	I3LTB8	I3LTB8 [1273-1285]		0	1478.8	1.227	1.023	0.834	0.999998	1	1	92.3	113.2	94.4	32.19	19.59	29.85		High	High	High	High	High	High	High	High	High	High	High	High	High	High	High	High	5.518e-05	7.185e-10	3.11	99.26
	FALSE	High	[R].DSLSSHNQFGILALSWNIPELVNMGQWK.[I]		FALSE	3.5517e-08	0.000605185	1	7	19	I3LTB8	I3LTB8 [161-188]		0	3184.59	2.325	2.804	1.206	0.999998	1	1	48.9	113.8	137.2	42.71	50.75	42.18		High	High	High	High	High	High	High	High	High	High	High	High	High	High	High	High	5.518e-05	7.798e-15	4.56	147.8
	FALSE	High	[R].DSLSSHNQFGILALSWNIPELVNMGQWK.[I]	1xOxidation [M24]	FALSE	1.86632e-07	0.000605185	1	7	4	I3LTB8	I3LTB8 [161-188]		0	3200.58	0.01	0.466	100		1		204.6		95.4	125.48		183.95		Peak Found	Not Found	Not Found	Not Found	High	Not Found	Not Found	High	Not Found	Not Found	Peak Found	Peak Found	High	Peak Found	High	High	5.518e-05	1.557e-13	5.32	145.47
	FALSE	High	[K].DSITTWEILAVSLSDKK.[G]		FALSE	2.03068e-05	0.000605185	1	7	14	I3LTB8	I3LTB8 [779-795]		1	1906.02	1.347	1.001	0.743	0.999998	1	1	89.6	120.7	89.7	55.06	13.19	19.89		High	Peak Found	High	High	Peak Found	High	High	High	Peak Found	Peak Found	High	Peak Found	High	High	High	High	5.518e-05	7.391e-10	3.05	139.57
	FALSE	High	[K].DTWVELWPDGDVCQDEENQK.[Q]	1xCarbamidomethyl [C13]	FALSE	2.06562e-06	0.000605185	1	6	14	I3LTB8	I3LTB8 [1607-1626]		0	2463.04	1.131	0.84	0.743	0.999998	1	1	101	114.2	84.8	48.96	61.07	64.93		High	High	High	High	High	High	High	High	High	Peak Found	High	High	High	High	High	High	5.518e-05	1.193e-11	3.48	129.32
	FALSE	High	[K].DVPDHKDLNLDVSIHLPSR.[S]		FALSE	9.35828e-05	0.000605185	1	7	14	I3LTB8	I3LTB8 [1267-1285]		1	2170.13	2.463	2.31	0.938	0.999998	1	1	52	128	120	32.39	54.57	72.86		High	Peak Found	High	High	Peak Found	Peak Found	High	High	High	Peak Found	Peak Found	Peak Found	High	High	High	High	5.518e-05	1.169e-08	2.19	76.77
	FALSE	High	[K].DVSLTAFVLIALQEAKDICEPQVNSLLR.[S]	1xCarbamidomethyl [C19]	FALSE	1.24301e-06	0.000605185	1	7	5	I3LTB8	I3LTB8 [1122-1149]		1	3142.68	0.981	1.042	1.063	0.999998	1	1	99.2	97.3	103.4	38.82	37.12	53.22		Peak Found	Peak Found	High	Peak Found	Peak Found	High	Peak Found	Peak Found	High	Peak Found	Peak Found	Peak Found	Peak Found	High	High	High	5.518e-05	4.775e-12	4.09	151.27
	FALSE	High	[R].EEIPPADLSDQVPDTESETK.[I]		FALSE	1.41728e-06	0.000605185	1	7	109	I3LTB8	I3LTB8 [942-961]		0	2200.01	1.288	0.711	0.552	0.999998	1	1	100	128.9	71.1	19.64	12.45	26.95		High	High	High	High	High	High	High	High	High	High	High	High	High	High	High	High	5.518e-05	6.047e-12	4.88	74.25
	FALSE	High	[K].EGGHYLVWGVSSDLWGEKPNISYIIGK.[D]		FALSE	3.99705e-05	0.000605185	1	6	18	I3LTB8	I3LTB8 [1580-1606]		0	3004.52	2.108	0.993	0.471	0.999998	1	1	73.2	154.2	72.6	124.57	45.7	68.94		High	High	High	High	High	High	High	High	High	High	High	High	High	High	High	High	5.518e-05	2.519e-09	3.63	134.39
	FALSE	High	[K].ELSDDFDDYIMVIEQIIK.[S]		FALSE	2.11875e-06	0.000605185	1	7	27	I3LTB8	I3LTB8 [1535-1552]		0	2186.06	1.294	1.144	0.884	0.999998	1	1	87.2	112.9	99.8	53.47	56.56	34.41		High	High	High	High	High	High	High	High	High	High	High	High	High	High	High	High	5.518e-05	1.255e-11	4.7	153.87
	FALSE	High	[R].ESGQVVVVLPLTITTDFIPSFR.[L]		FALSE	3.29037e-06	0.000605185	1	7	6	I3LTB8	I3LTB8 [491-512]		0	2418.33	1.182	0.922	0.78	0.999998	1	1	96.6	114.2	89.1	131.58	33.57	27.94		Peak Found	High	Peak Found	High	High	High	Peak Found	Peak Found	High	Peak Found	Peak Found	Peak Found	Peak Found	Peak Found	Peak Found	High	5.518e-05	2.773e-11	3.52	148.02
	FALSE	High	[K].EYVLPSFEVQVEPSEK.[F]		FALSE	7.23001e-06	0.000605185	1	7	18	I3LTB8	I3LTB8 [209-224]		0	1879.93	1.13	0.809	0.716	0.999998	1	1	102.1	115.4	82.6	16.55	32.59	34.39		High	High	High	Peak Found	High	High	High	High	High	High	High	High	High	High	Peak Found	High	5.518e-05	1.148e-10	3.78	109.95
	FALSE	High	[K].FFKPAMPFDLMVYVTNPDGSPAR.[H]		FALSE	7.32416e-08	0.000605185	1	6	39	I3LTB8	I3LTB8 [346-368]		0	2600.27	0.86	0.892	1.037	0.999998	1	1	109	93.8	97.2	32.53	58.81	45.31		High	High	High	High	High	High	High	High	High	High	High	High	High	High	High	High	5.518e-05	2.886e-14	4.28	141.82
	FALSE	High	[K].FFKPAMPFDLMVYVTNPDGSPAR.[H]	1xOxidation [M]	FALSE	0.000834557	0.000605185	1	6	59	I3LTB8	I3LTB8 [346-368]		0	2616.26	1.034	1.115	1.078	0.999998	1	1	95.3	98.5	106.2	18.77	16.28	26.41		High	High	High	High	High	High	High	High	High	High	High	High	High	High	High	High	5.518e-05	6.065e-07	2.89	139.91
	FALSE	High	[R].FTLIAEGK.[G]		FALSE	0.152257	0.00494802	1	6	8	I3LTB8	I3LTB8 [1312-1319]		0	878.498	0.971	0.806	0.83	0.999998	1	1	108.1	104.9	87.1	29.99	29.8	32.56		Peak Found	Peak Found	Peak Found	High	High	Peak Found	Peak Found	High	High	High	High	Peak Found	Peak Found	High	High	High	0.0005882	0.008279	1.62	53.1
	FALSE	High	[K].FYYIDDPNGLTVNIIAR.[F]		FALSE	7.5435e-07	0.000605185	1	7	23	I3LTB8	I3LTB8 [225-241]		0	1984.02	1.011	0.687	0.679	0.999998	1	1	111.2	112.4	76.4	90.65	74.75	31.68		High	High	High	High	High	High	High	High	High	High	High	High	High	High	High	High	5.518e-05	1.935e-12	3.03	130.13
	FALSE	High	[K].GICVADPYEVVVK.[Q]	1xCarbamidomethyl [C3]	FALSE	0.0828703	0.00210807	1	7	4	I3LTB8	I3LTB8 [796-808]		0	1448.75	1.373	0.522	0.38	0.999998	1	1	103.7	142.3	54.1	13.81	29.41	36.55		Peak Found	Peak Found	Peak Found	Peak Found	High	Peak Found	High	Peak Found	High	Peak Found	Peak Found	Peak Found	Peak Found	High	Peak Found	High	0.0001888	0.002592	1.4	87.84
	FALSE	High	[K].GQQGVQREEIPPADLSDQVPDTESETK.[I]		FALSE	2.13752e-09	0.000605185	1	7	111	I3LTB8	I3LTB8 [935-961]		1	2953.4	1.598	1.203	0.753	0.999998	1	1	78.9	126.1	95	22.86	26.25	19.37		High	High	High	High	High	High	High	High	High	High	High	High	High	High	High	High	5.518e-05	4.9e-17	5.46	63.49
	FALSE	High	[K].GVFVLNKK.[N]		FALSE	0.195617	0.00807827	1	7	4	I3LTB8	I3LTB8 [583-590]		1	904.561	1.041	1.208	1.161	0.999998	1	1	92.3	96.1	111.6	19.11	86.35	23.85		High	High	Peak Found	Peak Found	Peak Found	Peak Found	Peak Found	Peak Found	High	Peak Found	Peak Found	Peak Found	High	Peak Found	Peak Found	High	0.0008809	0.01357	1.42	25.9
	FALSE	High	[K].GYTQQLAFR.[Q]		FALSE	0.0586915	0.0010928	1	7	4	I3LTB8	I3LTB8 [1034-1042]		0	1083.56	0.996	1.148	1.153	0.999998	1	1	95.4	95	109.6	13.53	42.24	25.87		Peak Found	Peak Found	Peak Found	High	Peak Found	Peak Found	Peak Found	Peak Found	Peak Found	High	Peak Found	Peak Found	High	Peak Found	High	High	9.597e-05	0.001368	1.4	50.86
	FALSE	High	[K].HLIQTPSGCGEQNMIGMTPTVIAVHYLDSTEQWEK.[F]	1xCarbamidomethyl [C9]	FALSE	1.42414e-11	0.000605185	1	7	11	I3LTB8	I3LTB8 [984-1018]		0	3970.88	1.097	0.855	0.779	0.999998	1	1	101.6	111.5	86.9	53.99	56.12	63.94		High	Peak Found	Peak Found	High	Peak Found	Peak Found	High	High	Peak Found	High	Peak Found	High	High	Peak Found	High	High	5.518e-05	5.797e-21	6.99	132.4
	FALSE	High	[R].HIPVVTEDFK.[V]		FALSE	0.0440748	0.0010928	1	7	14	I3LTB8	I3LTB8 [369-378]		0	1184.63	1.302	1.861	1.429	0.999998	1	1	72.1	93.9	134.1	24.54	47.09	32.72		High	High	Peak Found	High	High	High	High	High	High	High	High	High	High	High	High	High	9.597e-05	0.0008069	1.32	45.74
	FALSE	High	[R].HQQTLTVPAK.[S]		FALSE	0.000617959	0.000605185	1	7	10	I3LTB8	I3LTB8 [864-873]		0	1122.63	1.683	3.352	1.992	0.999998	1	1	49.7	83.7	166.6	37.75	67.14	34.19		High	High	Peak Found	Not Found	High	Not Found	High	Not Found	High	Peak Found	High	High	High	High	High	High	5.518e-05	3.524e-07	3.13	19.56
	FALSE	High	[R].HRILWESASLLR.[S]		FALSE	0.0870135	0.00210807	1	7	1	I3LTB8	I3LTB8 [1291-1302]		1	1480.84	4.205	2.129	0.506	0.999998	1	1	40.9	172	87.1	79.89	74.65	106.29		Peak Found	Peak Found	Peak Found	Peak Found	Peak Found	Peak Found	Peak Found	Peak Found	Peak Found	Peak Found	Peak Found	Peak Found	Peak Found	Peak Found	High	High	0.0001888	0.00283	1.41	63.96
	FALSE	High	[K].KELSDDFDDYIMVIEQIIK.[S]		FALSE	0.00637833	0.000605185	1	7	2	I3LTB8	I3LTB8 [1534-1552]		1	2314.15	1.534	0.875	0.571	0.999998	1	1	88	135	77	58.42	47.99	115.34		Peak Found	Peak Found	Peak Found	Peak Found	High	High	Peak Found	Peak Found	Peak Found	Peak Found	Peak Found	Peak Found	Peak Found	Peak Found	Peak Found	High	5.518e-05	2.379e-05	2.33	148.43
	FALSE	High	[R].LESEEMVVLEAHEGQGDIR.[V]		FALSE	3.44801e-08	0.000605185	1	7	54	I3LTB8	I3LTB8 [36-54]		0	2141.02	1.538	0.799	0.52	0.999998	1	1	89.9	138.3	71.9	41.89	35.24	41.64		High	High	High	High	High	High	High	High	High	High	High	High	High	High	High	High	5.518e-05	7.411e-15	4.95	74.21
	FALSE	High	[K].LKEGGHYLVWGVSSDLWGEKPNISYIIGK.[D]		FALSE	0.00863963	0.000605185	1	6	3	I3LTB8	I3LTB8 [1578-1606]		1	3245.7	1.147	1.128	0.984	0.999998	1	1	91.6	105.1	103.3	51.17	69.74	50.06		Peak Found	Peak Found	Peak Found	Peak Found	High	Peak Found	High	Peak Found	High	Peak Found	Peak Found	Peak Found	Peak Found	Peak Found	Peak Found	High	5.518e-05	4.121e-05	2.12	122.25
	FALSE	High	[K].ILLQGTPVAQMVEDAIDGDR.[L]		FALSE	4.26014e-07	0.000605185	1	7	27	I3LTB8	I3LTB8 [962-981]		0	2141.09	0.748	0.515	0.689	0.999998	1	1	132.6	99.1	68.3	35.46	35.76	54.57		High	High	High	High	High	High	High	High	High	High	High	High	High	High	High	High	5.518e-05	6.914e-13	5.6	145.98
	FALSE	High	[K].ILLQGTPVAQMVEDAIDGDRLK.[H]		FALSE	1.45373e-06	0.000605185	1	7	55	I3LTB8	I3LTB8 [962-983]		1	2382.27	0.833	1.24	1.489	0.999998	1	1	97.6	81.3	121.1	23.31	61.19	49.1		High	High	High	High	High	High	High	High	High	High	High	High	High	High	High	High	5.518e-05	6.36e-12	4.17	143.03
	FALSE	High	[K].ILLQGTPVAQMVEDAIDGDRLK.[H]	1xOxidation [M11]	FALSE	0.0283286	0.000605185	1	7	4	I3LTB8	I3LTB8 [962-983]		1	2398.26	2.393	2.194	0.917	0.999998	1	1	53.7	128.5	117.8	79.58	50.13	56.62		Peak Found	Peak Found	Peak Found	Peak Found	High	Peak Found	Peak Found	Peak Found	Peak Found	Peak Found	Peak Found	Peak Found	High	Peak Found	Peak Found	High	5.518e-05	0.0003594	2.1	124.41
	FALSE	High	[K].LLPVGQTIVVTIETPEGIDIK.[R]		FALSE	2.34556e-07	0.000605185	1	7	32	I3LTB8	I3LTB8 [139-159]		0	2235.28	0.782	0.419	0.536	0.999998	1	1	136.3	106.6	57.1	19.83	24.18	84.1		High	High	High	High	High	High	High	High	High	High	High	High	High	High	High	High	5.518e-05	2.362e-13	4.89	140.44
	FALSE	High	[K].LLPVGQTIVVTIETPEGIDIKR.[D]		FALSE	2.28702e-08	0.000605185	1	7	33	I3LTB8	I3LTB8 [139-160]		1	2391.39	1.203	0.899	0.747	0.999998	1	1	96.7	116.3	86.9	31.33	46.57	41.75		High	High	High	High	High	High	High	High	High	High	High	High	High	High	High	High	5.518e-05	3.536e-15	4.29	122.3
	FALSE	High	[K].LLSTGVDR.[Y]		FALSE	0.121856	0.00254829	1	6	4	I3LTB8	I3LTB8 [1402-1409]		0	860.484	0.816	0.561	0.688	0.999998	1	1	126.2	103	70.8	34.92	22.6	20.05		High	Peak Found	High	Peak Found	Peak Found	Peak Found	High	Peak Found	Peak Found	Peak Found	High	Peak Found	Peak Found	Peak Found	Peak Found	High	0.0002628	0.005382	1.4	26.03
	FALSE	High	[R].ILWESASLLR.[S]		FALSE	0.026943	0.000605185	1	7	15	I3LTB8	I3LTB8 [1293-1302]		0	1187.68	1.315	1.285	0.977	0.999998	1	1	83.3	109.6	107.1	24.74	38.96	42.63		High	High	High	High	High	High	High	High	High	High	High	High	High	High	High	High	5.518e-05	0.0003283	1.9	104.74
	FALSE	High	[R].LPYSVVR.[N]		FALSE	0.104753	0.00254829	1	7	5	I3LTB8	I3LTB8 [817-823]		0	833.488	1.382	0.634	0.459	0.999998	1	1	99.5	137.4	63.1	56.21	34.59	59.06		Peak Found	Peak Found	Peak Found	High	High	Peak Found	Peak Found	High	Peak Found	Peak Found	High	Peak Found	Peak Found	Peak Found	Peak Found	High	0.0002628	0.004027	1.04	41.02
	FALSE	High	[K].IRAHYEDAPQQVFSAEFEVK.[E]		FALSE	0.00241396	0.000605185	1	7	1	I3LTB8	I3LTB8 [189-208]		1	2364.16	1.55	2.123	1.369	0.999998	1	1	64.2	99.5	136.3	11.85	17.92	35.24		Peak Found	Peak Found	Peak Found	Peak Found	Peak Found	Peak Found	High	Peak Found	Peak Found	Peak Found	Peak Found	Peak Found	Peak Found	Peak Found	Peak Found	High	5.518e-05	4.104e-06	1.7	78
	FALSE	High	[K].LSINTPDNR.[N]		FALSE	0.157627	0.00543181	1	7	2	I3LTB8	I3LTB8 [391-399]		0	1029.53	0.95	0.86	0.906	0.999998	1	1	106.8	101.4	91.8	8.14	28.96	7.68		Peak Found	Peak Found	Peak Found	Peak Found	Peak Found	High	Peak Found	High	Peak Found	Peak Found	Peak Found	Peak Found	Peak Found	Peak Found	Peak Found	High	0.0005882	0.008838	0.82	30.19
	FALSE	High	[K].LSINTPDNRNSLPITVR.[T]		FALSE	0.0368477	0.000605185	1	7	7	I3LTB8	I3LTB8 [391-407]		1	1910.05	3.732	7.471	2.002	0.999998	1	1	24.6	91.7	183.7	58	132.31	156.74		Peak Found	Peak Found	Peak Found	Peak Found	High	Peak Found	High	High	High	Peak Found	Peak Found	High	Peak Found	Peak Found	High	High	5.518e-05	0.0005811	1.67	71.62
	FALSE	High	[R].LVAYYTLIAANGQR.[E]		FALSE	0.0105297	0.000605185	1	7	5	I3LTB8	I3LTB8 [513-526]		0	1552.85	0.931	0.521	0.56	0.999998	1	0.976182	122.4	113.9	63.8	28.32	13.52	11.85		Peak Found	High	Peak Found	High	Peak Found	Peak Found	Peak Found	High	Peak Found	High	Peak Found	Peak Found	High	Peak Found	Peak Found	High	5.518e-05	5.934e-05	1.22	93.86
	FALSE	High	[K].NSAFAAFQDR.[L]		FALSE	0.00351688	0.000605185	1	7	11	I3LTB8	I3LTB8 [1045-1054]		0	1126.53	1.212	0.632	0.521	0.999998	1	1	105.5	127.9	66.7	66.95	60.42	96.08		High	High	Peak Found	High	High	High	Peak Found	High	High	High	High	Peak Found	High	High	Peak Found	High	5.518e-05	8.121e-06	2.24	55.53
	FALSE	High	[R].NSLPITVR.[T]		FALSE	0.0751349	0.0010928	1	7	7	I3LTB8	I3LTB8 [400-407]		0	899.531	0.737	1.002	1.36	0.999998	1	1	109.5	80.7	109.8	32.77	41.09	26.66		High	High	Peak Found	High	Peak Found	Peak Found	Peak Found	High	Peak Found	High	Peak Found	High	Peak Found	High	Peak Found	High	9.597e-05	0.002164	1.79	44.12
	FALSE	High	[K].NTEEKDVSLTAFVLIALQEAKDICEPQVNSLLR.[S]	1xCarbamidomethyl [C24]	FALSE	3.84766e-05	0.000605185	1	7	3	I3LTB8	I3LTB8 [1117-1149]		2	3743.95	1.25	0.77	0.616	0.999998	1	1	99.3	124.2	76.5	31.95	38.53	62.13		Peak Found	Peak Found	Peak Found	Peak Found	Peak Found	High	Peak Found	High	High	Peak Found	Peak Found	Peak Found	Peak Found	Peak Found	Peak Found	High	5.518e-05	2.347e-09	2.81	146.44
	FALSE	High	[K].NYLHLSVPR.[V]		FALSE	0.00203818	0.000605185	1	6	15	I3LTB8	I3LTB8 [436-444]		0	1098.61	1.668	1.224	0.733	0.999998	1	1	77.1	128.6	94.3	15.21	40.72	31.84		High	High	High	High	High	High	Peak Found	High	High	High	High	High	High	High	High	High	5.518e-05	3.026e-06	1.82	49.07
	FALSE	High	[K].QCQDLANFSENMVVFGCPN.[-]	2xCarbamidomethyl [C2; C17]	FALSE	0.000386315	0.000605185	1	6	26	I3LTB8	I3LTB8 [1627-1645]		0	2229.94	0.772	0.743	0.963	0.999998	1	1	119.3	92.1	88.6	40.94	27.03	32.79		High	High	High	High	High	High	High	High	High	High	High	High	High	High	High	High	5.518e-05	1.51e-07	3.78	140.54
	FALSE	High	[K].QDFFIDLR.[L]		FALSE	0.0276272	0.000605185	1	7	2	I3LTB8	I3LTB8 [809-816]		0	1053.54	1.055	0.466	0.441	0.999998	1	1	119	125.5	55.4	44.81	16.62	58.22		Peak Found	Peak Found	Peak Found	High	Peak Found	Peak Found	Peak Found	Peak Found	Peak Found	Peak Found	Peak Found	Peak Found	High	Peak Found	Peak Found	High	5.518e-05	0.0003434	1.43	105.83
	FALSE	High	[K].QDFFIDLRLPYSVVR.[N]		FALSE	0.0100535	0.000605185	1	7	8	I3LTB8	I3LTB8 [809-823]		1	1868.01	1.919	1.024	0.534	0.999998	1	1	76.1	146	77.9	69.18	57.74	64.74		Peak Found	Peak Found	Peak Found	High	Peak Found	High	Peak Found	High	High	High	High	Peak Found	Peak Found	High	High	High	5.518e-05	5.436e-05	2.11	137.08
	FALSE	High	[K].QHRPGQQMTLEIQGDR.[G]		FALSE	0.00160139	0.000605185	1	6	21	I3LTB8	I3LTB8 [556-571]		0	1893.93	0.995	1.095	1.1	0.999998	1	1	97.1	96.6	106.3	74.14	50.86	35.67		High	High	High	Peak Found	High	High	High	High	High	High	High	High	High	High	Peak Found	High	5.518e-05	1.963e-06	2.72	26.89
	FALSE	High	[K].QHRPGQQMTLEIQGDR.[G]	1xOxidation [M8]	FALSE	9.92954e-05	0.000605185	1	6	15	I3LTB8	I3LTB8 [556-571]		0	1909.93	1.131	0.437	0.387	0.999998	1	1	116.8	132.1	51.1	53.08	12.69	40.42		High	Peak Found	Peak Found	High	High	High	High	High	High	High	Peak Found	Peak Found	High	Peak Found	Peak Found	High	5.518e-05	1.299e-08	4.1	19.53
	FALSE	High	[K].QHRPGQQMTLEIQGDRGAR.[V]		FALSE	0.0123024	0.000605185	1	6	6	I3LTB8	I3LTB8 [556-574]		1	2178.09	1.498	0.779	0.52	0.999998	1	1	91.6	137.1	71.3	30.76	47.47	12.43		Peak Found	High	Peak Found	High	Peak Found	High	Peak Found	High	High	Peak Found	Peak Found	Peak Found	Peak Found	Peak Found	High	High	5.518e-05	7.855e-05	2.18	21.7
	FALSE	High	[K].QHRPGQQMTLEIQGDRGAR.[V]	1xOxidation [M8]	FALSE	0.00260492	0.000605185	1	6	11	I3LTB8	I3LTB8 [556-574]		1	2194.09	1.093	0.936	0.856	0.999998	1	1	99.1	108.3	92.7	36.8	10.33	26.75		High	High	High	Peak Found	High	High	High	High	Peak Found	Peak Found	High	Peak Found	Peak Found	High	High	High	5.518e-05	4.72e-06	2.72	18.78
	FALSE	High	[K].QKPDGVFEENGPVIHQEMIGGFK.[N]		FALSE	0.000288481	0.000605185	1	7	5	I3LTB8	I3LTB8 [1094-1116]		0	2556.26	1.339	0.662	0.494	0.999998	1	1	100	133.8	66.2	92.42	68.58	42.97		Peak Found	Peak Found	Peak Found	Peak Found	Peak Found	Peak Found	High	Peak Found	Peak Found	Peak Found	High	High	Peak Found	Peak Found	High	High	5.518e-05	8.895e-08	2.42	80.34
	FALSE	High	[R].QVLSSETTTLNNANNYLSTVNIK.[I]		FALSE	3.01126e-08	0.000605185	1	7	37	I3LTB8	I3LTB8 [67-89]		0	2524.29	1.009	0.561	0.556	0.999998	1	1	116.7	117.7	65.5	21.24	31.44	30.65		High	High	High	High	High	High	High	High	High	High	High	High	High	High	High	High	5.518e-05	5.802e-15	4.8	103.98
	FALSE	High	[R].QVLSSETTTLNNANNYLSTVNIKIPASK.[E]		FALSE	0.00284683	0.000605185	1	7	16	I3LTB8	I3LTB8 [67-94]		1	3020.59	0.96	1.601	1.668	0.999998	1	1	84.2	80.9	134.9	42.74	77.45	43.08		High	High	High	High	High	High	High	High	High	High	High	High	High	High	High	High	5.518e-05	5.531e-06	1.9	107.99
	FALSE	High	[R].RAQFIQHGDACVK.[A]	1xCarbamidomethyl [C11]	FALSE	7.57458e-06	0.000605185	1	7	29	I3LTB8	I3LTB8 [692-704]		1	1529.76	0.833	1.068	1.282	0.999998	1	1	103.4	86.1	110.4	38.32	58.04	34.29		High	High	High	High	High	High	High	High	High	High	High	High	High	High	High	High	5.518e-05	1.252e-10	5.19	18.98
	FALSE	High	[K].RPYTVAIAGYALALSDKLDEPFLNK.[L]		FALSE	3.9976e-06	0.000605185	1	7	19	I3LTB8	I3LTB8 [1167-1191]		1	2765.49	1.395	1.557	1.117	0.999998	1	1	75.9	105.9	118.2	63.81	28.89	33.29		High	High	High	High	High	High	High	High	High	Peak Found	High	High	High	High	High	High	5.518e-05	3.939e-11	2.88	139.16
	FALSE	High	[K].RQEALELIKK.[G]		FALSE	0.0733108	0.0010928	1	7	20	I3LTB8	I3LTB8 [1024-1033]		2	1227.74	1.342	1.108	0.826	0.999998	1	1	86.9	116.7	96.4	25.08	31.31	35.24		High	High	High	High	High	High	High	High	High	High	High	High	High	High	High	High	9.597e-05	0.002061	1.96	23.48
	FALSE	High	[K].RQVLSSETTTLNNANNYLSTVNIK.[I]		FALSE	1.09982e-09	0.000605185	1	7	22	I3LTB8	I3LTB8 [66-89]		1	2680.39	1.089	1.441	1.324	0.999998	1	1	85	92.5	122.5	22.08	25.82	35.85		High	High	High	High	High	High	High	High	High	High	High	High	High	High	High	High	5.518e-05	1.478e-17	6.4	87.01
	FALSE	High	[K].RQVLSSETTTLNNANNYLSTVNIKIPASK.[E]		FALSE	0.0507664	0.0010928	1	7	8	I3LTB8	I3LTB8 [66-94]		2	3176.69	2.906	1.85	0.637	0.999998	1	1	52.1	151.4	96.4	59.21	70.18	78.72		Peak Found	Peak Found	Peak Found	High	Peak Found	Peak Found	High	High	Peak Found	High	High	Peak Found	High	High	High	High	9.597e-05	0.001046	1.18	94.11
	FALSE	High	[R].SDLDEEIIPEEDIISR.[S]		FALSE	2.16378e-05	0.000605185	1	7	36	I3LTB8	I3LTB8 [731-746]		0	1872.91	0.837	0.836	0.998	0.999998	1	1	112.2	94	93.8	62.52	84.37	68.28		High	High	High	High	High	High	High	High	High	High	High	High	Peak Found	High	High	High	5.518e-05	8.287e-10	3.6	113.98
	FALSE	High	[K].SGSDEVQVGQER.[R]		FALSE	0.000203891	0.000605185	1	7	11	I3LTB8	I3LTB8 [1553-1564]		0	1290.59	0.871	0.642	0.737	0.999998	1	1	119.4	104	76.7	35.75	90.53	20.73		High	High	High	Peak Found	High	High	High	High	High	High	Peak Found	Peak Found	Peak Found	High	High	High	5.518e-05	4.743e-08	3.76	20.71
	FALSE	High	[R].SLTQEDGVAK.[L]		FALSE	0.0553867	0.0010928	1	7	4	I3LTB8	I3LTB8 [381-390]		0	1047.53	2.242	3.84	1.713	0.999998	1	1	42.4	95	162.7	41.69	45.12	57.79		High	Peak Found	Not Found	Peak Found	Peak Found	Not Found	Peak Found	Not Found	Peak Found	Peak Found	Peak Found	High	High	Peak Found	High	High	9.597e-05	0.001229	1.12	20.47
	FALSE	High	[R].SLTQEDGVAKLSINTPDNR.[N]		FALSE	0.00061275	0.000605185	1	7	3	I3LTB8	I3LTB8 [381-399]		1	2058.05	0.86	1.365	1.587	0.999998	1	1	93	80	127	32.37	26.04	37.05		Peak Found	Not Found	Peak Found	Peak Found	Peak Found	Peak Found	Peak Found	High	Peak Found	Not Found	Peak Found	High	High	Peak Found	Not Found	High	5.518e-05	3.478e-07	2.85	59.04
	FALSE	High	[R].SQFPESWLWTIEEFKEPDK.[N]		FALSE	0.000757151	0.000605185	1	7	30	I3LTB8	I3LTB8 [747-765]		1	2396.14	0.866	0.827	0.956	0.999998	1	1	111.4	96.4	92.2	23.55	9.7	28.19		High	High	High	High	High	High	High	High	High	High	High	High	High	High	High	High	5.518e-05	5.062e-07	2.2	140.64
	FALSE	High	[K].SSMVLDICTR.[YS]	1xCarbamidomethyl [C8]	FALSE	0.0043625	0.000605185	1	7	10	I3LTB8	I3LTB8 [1364-1373]		0	1181.57	1.243	0.983	0.791	0.999998	1	1	93	115.6	91.4	17.7	26.18	42.06		Peak Found	Peak Found	Peak Found	Peak Found	High	Peak Found	High	High	High	High	Peak Found	Peak Found	High	High	High	High	5.518e-05	1.204e-05	2.19	66.57
	FALSE	High	[K].SSVPVPYIIVPLK.[T]		FALSE	0.00908743	0.000605185	1	7	4	I3LTB8	I3LTB8 [874-886]		0	1411.86	0.969	0.777	0.802	0.999998	1	1	109.2	105.8	84.9	24.48	33.64	34.47		Peak Found	Peak Found	Peak Found	High	Peak Found	Peak Found	High	High	Peak Found	Peak Found	Peak Found	High	Peak Found	Peak Found	Peak Found	High	5.518e-05	4.539e-05	2.04	119.47
	FALSE	High	[R].SVQLMEK.[R]	1xOxidation [M5]	FALSE	0.178083	0.00719061	1	7	4	I3LTB8	I3LTB8 [654-660]		0	850.434	0.361	1.595	4.423	0.999998	1	1	101.5	36.6	161.9	62.62	55.04	22.8		High	Peak Found	Peak Found	Peak Found	Peak Found	Not Found	Peak Found	Not Found	High	Peak Found	Peak Found	Peak Found	High	High	Peak Found	High	0.0008087	0.01126	1.58	20.01
	FALSE	High	[R].TGIPIVTSPYQIHFTK.[T]		FALSE	8.56242e-05	0.000605185	1	6	18	I3LTB8	I3LTB8 [327-342]		0	1801.98	1.155	1.014	0.878	0.999998	1	1	94.7	109.3	96	18.35	17.2	21.66		High	High	High	High	High	High	High	High	High	High	Peak Found	High	High	Peak Found	High	High	5.518e-05	9.967e-09	2.4	95.3
	FALSE	High	[K].TIYTPGSTVLYR.[I]		FALSE	0.0341832	0.000605185	1	7	5	I3LTB8	I3LTB8 [120-131]		0	1370.73	1.108	0.88	0.795	0.999998	1	1	100.4	111.2	88.4	13.92	27.87	22.59		High	Peak Found	Peak Found	Peak Found	High	Peak Found	Peak Found	Peak Found	Peak Found	Peak Found	High	High	Peak Found	High	Peak Found	High	5.518e-05	0.0005076	1.45	71.07
	FALSE	High	[K].TMHVLPYNTQGNSK.[N]		FALSE	0.00233365	0.000605185	1	7	27	I3LTB8	I3LTB8 [422-435]		0	1589.77	2.465	1.446	0.587	0.999998	1	1	61.1	150.6	88.3	36.19	31.88	33.79		High	High	High	High	High	High	High	High	High	High	High	High	High	High	High	High	5.518e-05	3.866e-06	2.05	31.72
	FALSE	High	[K].TMHVLPYNTQGNSK.[N]	1xOxidation [M2]	FALSE	0.00893566	0.000605185	1	7	30	I3LTB8	I3LTB8 [422-435]		0	1605.77	1.034	0.94	0.909	0.999998	1	1	100.9	104.3	94.8	30.96	17.75	21.5		High	High	High	Peak Found	High	High	High	High	Peak Found	High	Peak Found	High	High	High	High	High	5.518e-05	4.394e-05	1.77	22.33
	FALSE	High	[R].VELKPGENLNVNFHLR.[T]		FALSE	2.86145e-06	0.000605185	1	7	35	I3LTB8	I3LTB8 [445-460]		0	1879.02	0.963	0.993	1.03	0.999998	1	1	101.5	97.8	100.7	17.12	9.26	22.24		High	High	High	High	High	High	High	High	High	High	High	High	High	High	High	High	5.518e-05	2.158e-11	4.74	70.35
	FALSE	High	[R].VELLYNPAFCSLATAK.[K]	1xCarbamidomethyl [C10]	FALSE	0.000181874	0.000605185	1	7	14	I3LTB8	I3LTB8 [846-861]		0	1796.93	0.793	0.6	0.756	0.999998	1	1	125.4	99.4	75.2	77.13	39.36	40.48		High	High	High	High	High	High	Peak Found	High	High	High	High	High	High	High	High	High	5.518e-05	3.859e-08	2.12	116.57
	FALSE	High	[R].VGLVAVDK.[G]		FALSE	0.018563	0.000605185	1	7	15	I3LTB8	I3LTB8 [575-582]		0	800.488	0.882	0.891	1.011	0.999998	1	1	108.2	95.4	96.4	27.84	35.73	31.55		High	High	High	High	High	High	High	High	High	High	High	High	High	High	High	High	5.518e-05	0.0001666	1.95	34.6
	FALSE	High	[K].VHQYFNVGLIQPGSVK.[V]		FALSE	0.183542	0.00719061	1	6	1	I3LTB8	I3LTB8 [1445-1460]		0	1785.96	1.469	0.814	0.554	0.999998	1	1	91.4	134.3	74.4	80.7	43.58	46.43		High	Peak Found	Peak Found	Peak Found	Peak Found	Peak Found	Peak Found	Peak Found	Peak Found	Peak Found	Peak Found	Peak Found	Peak Found	Peak Found	Peak Found	High	0.0008087	0.01196	0.62	80.02
	FALSE	High	[R].VPIIDGTGEATLSQGVLLNGVHYSSVNDLVGK.[S]		FALSE	1.93037e-06	0.000605185	1	6	20	I3LTB8	I3LTB8 [274-305]		0	3252.71	0.417	0.403	0.966	0.999998	1	1	164.9	68.7	66.4	65.1	86.21	44.9		High	High	High	High	High	High	High	High	High	High	High	High	High	High	High	High	5.518e-05	1.055e-11	3.1	129.91
	FALSE	High	[K].VRVELLYNPAFCSLATAK.[K]	1xCarbamidomethyl [C12]	FALSE	2.76619e-06	0.000605185	1	7	28	I3LTB8	I3LTB8 [844-861]		1	2052.09	1.223	0.743	0.607	0.999998	1	1	101.1	123.8	75.1	20.26	37.86	33.88		High	High	High	High	High	High	High	High	High	High	High	High	High	High	High	High	5.518e-05	2.018e-11	3.31	105.2
	FALSE	High	[K].VSIHPAPEPVK.[K]		FALSE	0.0156301	0.000605185	1	7	21	I3LTB8	I3LTB8 [1347-1357]		0	1173.66	1.079	0.665	0.617	0.999998	1	1	109.3	117.9	72.7	26.72	33.54	36.98		High	High	High	High	High	High	High	High	High	High	High	High	High	High	Peak Found	High	5.518e-05	0.0001216	1.48	22.84
	FALSE	High	[R].VSVTVHDFPAK.[R]		FALSE	0.0675299	0.0010928	1	7	4	I3LTB8	I3LTB8 [55-65]		0	1199.64	1.148	0.824	0.718	0.999998	1	1	100.9	115.9	83.2	23.76	15.95	30.07		Peak Found	Peak Found	Peak Found	High	High	Peak Found	Peak Found	Peak Found	Peak Found	High	Peak Found	Peak Found	Peak Found	High	Peak Found	High	9.597e-05	0.001772	1.22	35.89
	FALSE	High	[K].VYSYYNLDESCTR.[F]	1xCarbamidomethyl [C11]	FALSE	0.000567806	0.000605185	1	6	15	I3LTB8	I3LTB8 [1461-1473]		0	1669.72	1.005	0.878	0.874	0.999998	1	1	104	104.6	91.4	74.89	57.36	53.32		High	High	High	High	High	High	High	High	High	High	High	High	High	High	High	High	5.518e-05	3.028e-07	2.19	63.33
	FALSE	High	[R].WLNEQR.[Y]		FALSE	0.181478	0.00719061	1	7	9	I3LTB8	I3LTB8 [1237-1242]		0	845.426	1.291	1.724	1.336	0.999998	1	1	74.7	96.5	128.8	67.13	92.96	44.75		High	High	Peak Found	Peak Found	High	Peak Found	High	Peak Found	High	High	High	Peak Found	High	Peak Found	High	High	0.0008087	0.01173	1.24	26.02
	FALSE	High	[R].YLGNQDATMSILDISMMTGFSPDTEDLK.[L]		FALSE	2.93611e-09	0.000605185	1	6	17	I3LTB8	I3LTB8 [1374-1401]		0	3093.41	1.025	0.904	0.882	0.999998	1	1	102.4	105	92.6	18.93	47.99	46.08		High	High	High	High	High	High	High	High	High	High	High	High	High	High	High	High	5.518e-05	8.719e-17	5.41	146.7
	FALSE	High	[R].YISKYELNK.[A]		FALSE	0.064009	0.0010928	1	7	6	I3LTB8	I3LTB8 [1410-1418]		1	1157.62	0.889	0.699	0.786	0.999998	1	1	115.9	103.1	81	18.39	35.82	37.3		High	Peak Found	Peak Found	High	Peak Found	High	High	High	Peak Found	Peak Found	High	Peak Found	Peak Found	Peak Found	Peak Found	High	9.597e-05	0.001597	1.85	22.93
	FALSE	High	[R].YYGGGYGSTQATFMVFQALAQYQK.[D]		FALSE	7.22891e-05	0.000605185	1	7	12	I3LTB8	I3LTB8 [1243-1266]		0	2679.25	3.152	2.207	0.7	0.999998	1	1	47.2	148.7	104.1	43.38	51.96	30.9		Peak Found	Peak Found	Peak Found	High	Peak Found	Peak Found	High	High	High	High	High	High	High	High	High	High	5.518e-05	7.324e-09	3.74	143.39
	FALSE	High	[R].YYGGGYGSTQATFMVFQALAQYQKDVPDHKDLNLDVSIHLPSR.[S]		FALSE	0.079236	0.0010928	1	7	1	I3LTB8	I3LTB8 [1243-1285]		2	4830.36													No Quan Values	Not Found	Not Found	Not Found	Not Found	Not Found	Not Found	Not Found	Not Found	High	Not Found	Not Found	Not Found	Not Found	Not Found	Not Found	High	9.597e-05	0.00238	1.47
FALSE	High	Master Protein	A0A5G2Q8I9	Alpha-2-macroglobulin OS=Sus scrofa OX=9823 GN=A2M PE=4 SV=1	0	FALSE	851.126	66	75	1628	75	1478	163.9	6.11	2362.96	75											0	0	1.024	1.091	1.066	0.869355	0.840518	0.998107	96.3	98.6	105.1	14.01	17.54	15.74	High	High	High	High	High	High	High	High	High
	Checked	Confidence	Annotated Sequence	Modifications	Contaminant	Qvality PEP	Qvality q-value	# Protein Groups	# Proteins	# PSMs	Master Protein Accessions	Positions in Master Proteins	Modifications in Master Proteins	# Missed Cleavages	Theo. MH+ [Da]	Abundance Ratio: (Group_2) / (Group_1)	Abundance Ratio: (Group_3) / (Group_1)	Abundance Ratio: (Group_3) / (Group_2)	Abundance Ratio Adj. P-Value: (Group_2) / (Group_1)	Abundance Ratio Adj. P-Value: (Group_3) / (Group_1)	Abundance Ratio Adj. P-Value: (Group_3) / (Group_2)	Abundances (Grouped): Group_1	Abundances (Grouped): Group_2	Abundances (Grouped): Group_3	Abundances (Grouped) CV [%]: Group_1	Abundances (Grouped) CV [%]: Group_2	Abundances (Grouped) CV [%]: Group_3	Quan Info	Found in Sample: [S1] F1: Sample, Group_1	Found in Sample: [S2] F2: Sample, Group_1	Found in Sample: [S3] F3: Sample, Group_1	Found in Sample: [S4] F4: Sample, Group_1	Found in Sample: [S5] F5: Sample, Group_1	Found in Sample: [S6] F6: Sample, Group_2	Found in Sample: [S7] F7: Sample, Group_2	Found in Sample: [S8] F8: Sample, Group_2	Found in Sample: [S9] F9: Sample, Group_2	Found in Sample: [S10] F10: Sample, Group_2	Found in Sample: [S11] F11: Sample, Group_3	Found in Sample: [S12] F12: Sample, Group_3	Found in Sample: [S13] F13: Sample, Group_3	Found in Sample: [S14] F14: Sample, Group_3	Found in Sample: [S15] F15: Sample, Group_3	Confidence (by Search Engine): Sequest HT	Percolator q-Value (by Search Engine): Sequest HT	Percolator PEP (by Search Engine): Sequest HT	XCorr (by Search Engine): Sequest HT	Top Apex RT [min]
	FALSE	High	[K].AAEVTIQSTGTFSK.[K]		FALSE	0.00013185	0.000605185	1	3	36	A0A5G2Q8I9	A0A5G2Q8I9 [1280-1293]		0	1439.74	1.129	0.931	0.825	0.999998	1	1	98	110.7	91.3	17.53	23.77	44.1		High	High	High	High	High	High	High	High	High	High	High	High	High	High	High	High	5.518e-05	2.173e-08	2.69	47.64
	FALSE	High	[R].AFFSVLGDLLGSAMR.[N]		FALSE	9.72162e-05	0.000605185	1	3	30	A0A5G2Q8I9	A0A5G2Q8I9 [951-965]		0	1583.83	1.798	2.402	1.336	0.999998	1	1	57.7	103.7	138.6	39.37	50.61	26.16		High	High	High	High	High	High	High	High	High	High	High	High	High	High	High	High	5.518e-05	1.253e-08	3.82	147.79
	FALSE	High	[R].AFFSVLGDLLGSAMR.[N]	1xOxidation [M14]	FALSE	0.0227922	0.000605185	1	3	6	A0A5G2Q8I9	A0A5G2Q8I9 [951-965]		0	1599.82	0.74	1.001	1.352	0.999998	1	1	109.5	81	109.5	14.16	16.93	28.28		Peak Found	Peak Found	High	Peak Found	High	Peak Found	Peak Found	High	Peak Found	Peak Found	High	High	Peak Found	High	Peak Found	High	5.518e-05	0.0002415	1.22	145.19
	FALSE	High	[K].AGALCLASDIGLGLSPTASLQAFQPFFVELTMPYSVIR.[G]	1xCarbamidomethyl [C5]	FALSE	5.68158e-08	0.000605185	1	3	15	A0A5G2Q8I9	A0A5G2Q8I9 [772-809]		0	4041.09	0.834	1.949	2.336	0.999998	1	1	79.3	66.2	154.5	35.82	28.35	31.62		High	High	High	High	High	High	High	High	High	High	High	High	High	High	High	High	5.518e-05	1.824e-14	5.39	154.2
	FALSE	High	[R].AGTHTLPVEQGDMK.[G]		FALSE	0.000885498	0.000605185	1	3	16	A0A5G2Q8I9	A0A5G2Q8I9 [508-521]		0	1483.72	1.489	1.29	0.866	0.999998	1	1	79.4	118.2	102.4	36.35	39.1	21.92		High	High	High	High	High	High	High	High	High	Peak Found	High	High	High	Peak Found	High	High	5.518e-05	6.714e-07	2.44	25.45
	FALSE	High	[R].AGTHTLPVEQGDMK.[G]	1xOxidation [M13]	FALSE	0.000354961	0.000605185	1	3	79	A0A5G2Q8I9	A0A5G2Q8I9 [508-521]		0	1499.72	0.994	0.876	0.881	0.999998	1	1	104.5	103.9	91.5	13.42	13.07	25.03		High	High	High	High	High	High	High	High	High	High	High	High	High	High	High	High	5.518e-05	1.293e-07	3.4	19.82
	FALSE	High	[K].ALLAYAFALAGNQEK.[K]		FALSE	0.000162923	0.000605185	1	3	23	A0A5G2Q8I9	A0A5G2Q8I9 [1153-1167]		0	1579.85	1.157	1.046	0.905	0.999998	1	1	93.7	108.3	98	39.99	16.61	52.13		High	High	High	Peak Found	High	High	High	Peak Found	High	High	High	High	Peak Found	High	High	High	5.518e-05	3.183e-08	2.9	123.95
	FALSE	High	[K].AIRYLNTGYQR.[Q]		FALSE	0.0962749	0.00210807	1	3	1	A0A5G2Q8I9	A0A5G2Q8I9 [1009-1019]		1	1354.72	2.717	0.794	0.292	0.999998	1	1	66.5	180.7	52.8	50.54	43.46	48.45		Peak Found	Peak Found	Peak Found	Peak Found	Peak Found	Peak Found	Peak Found	High	Peak Found	Peak Found	Peak Found	Peak Found	Peak Found	Peak Found	Peak Found	High	0.0002286	0.003427	0.95	32
	FALSE	High	[K].ATVFNYLPK.[C]		FALSE	0.0538028	0.0010928	1	3	11	A0A5G2Q8I9	A0A5G2Q8I9 [817-825]		0	1052.58	1.092	0.789	0.722	0.999998	1	1	104.2	113.7	82.1	21.84	39.27	40.55		High	Peak Found	High	Peak Found	High	High	High	High	Peak Found	Peak Found	High	Peak Found	Peak Found	High	Peak Found	High	9.597e-05	0.001163	1.37	84.66
	FALSE	High	[R].AVDQSVLLLKPEAELSPTTVYNLLPVK.[D]		FALSE	1.47962e-12	0.000605185	1	3	43	A0A5G2Q8I9	A0A5G2Q8I9 [599-625]		0	2937.65	0.854	1.028	1.204	0.999998	1	1	104.1	88.9	107	37.77	37.46	39.09		High	High	High	High	High	High	High	High	High	High	High	High	High	High	High	High	5.518e-05	9.736e-23	7.13	141.88
	FALSE	High	[K].DHSPCYGYQWVSEEHEEAYHTANLVFSQSK.[S]	1xCarbamidomethyl [C5]	FALSE	4.38711e-05	0.000605185	1	3	10	A0A5G2Q8I9	A0A5G2Q8I9 [427-456]		0	3598.56	0.95	0.483	0.508	0.999998	1	1	123.3	117.2	59.5	29.7	39.71	50.31		Peak Found	High	High	Peak Found	High	High	Peak Found	High	High	High	High	Peak Found	Peak Found	Peak Found	Peak Found	High	5.518e-05	2.962e-09	2.92	102.14
	FALSE	High	[K].DLFNCVSFTVPR.[S]	1xCarbamidomethyl [C5]	FALSE	0.00127424	0.000605185	1	3	21	A0A5G2Q8I9	A0A5G2Q8I9 [82-93]		0	1454.71	1.395	1.287	0.923	0.999998	1	1	81.5	113.6	104.9	37.2	38.09	21.66		High	High	High	High	Peak Found	High	High	High	High	High	High	High	High	High	High	High	5.518e-05	1.3e-06	2.1	123.64
	FALSE	High	[K].DLNSFPESLNQQEEDNEDCISQHNVYINGIMYSPVSNTNEK.[D]	1xCarbamidomethyl [C19]	FALSE	4.11724e-05	0.000605185	1	3	32	A0A5G2Q8I9	A0A5G2Q8I9 [626-666]		0	4772.1	0.798	0.669	0.839	0.999998	1	1	121.6	97	81.4	35.56	34.46	30.67		High	High	High	High	High	High	High	High	High	High	High	High	High	High	High	High	5.518e-05	2.644e-09	4.23	127.12
	FALSE	High	[K].DLNSFPESLNQQEEDNEDCISQHNVYINGIMYSPVSNTNEK.[D]	1xCarbamidomethyl [C19]; 1xOxidation [M31]	FALSE	0.000786547	0.000605185	1	3	10	A0A5G2Q8I9	A0A5G2Q8I9 [626-666]		0	4788.09	0.606	0.093	0.154	0.999998	1	1	176.5	107	16.5	51.34	88.68	156.93		High	Peak Found	Peak Found	Peak Found	High	High	Peak Found	High	High	Peak Found	High	Peak Found	Peak Found	Peak Found	Peak Found	High	5.518e-05	5.44e-07	1.74	118.7
	FALSE	High	[K].DVYSFLQDMGLR.[V]		FALSE	0.000551231	0.000605185	1	3	30	A0A5G2Q8I9	A0A5G2Q8I9 [667-678]		0	1443.69	0.479	0.626	1.307	0.999998	1	1	142.5	68.3	89.2	45.39	54.01	23.7		High	High	High	High	High	High	High	High	High	High	High	High	High	High	High	High	5.518e-05	2.87e-07	2.4	146.12
	FALSE	High	[K].DVYSFLQDMGLRVFTNTK.[I]		FALSE	1.30224e-06	0.000605185	1	3	8	A0A5G2Q8I9	A0A5G2Q8I9 [667-684]		1	2134.06	1.72	3.953	2.299	0.999998	1	1	45	77.3	177.7	73.37	60.33	91.03		Peak Found	Peak Found	Peak Found	Peak Found	Peak Found	Peak Found	High	Peak Found	Peak Found	Peak Found	Peak Found	High	High	High	High	High	5.518e-05	5.185e-12	3.93	146.35
	FALSE	High	[K].EVLQSLDAEAVK.[E]		FALSE	0.00516518	0.000605185	1	3	12	A0A5G2Q8I9	A0A5G2Q8I9 [1170-1181]		0	1301.69	1.03	0.896	0.87	0.999998	1	1	102.5	105.6	91.9	23.6	16.8	22.85		Peak Found	High	High	High	High	Peak Found	High	High	Peak Found	High	High	Peak Found	High	High	Peak Found	High	5.518e-05	1.627e-05	2.36	63.56
	FALSE	High	[K].EVTFNSLLCPSDAGASEQLSLK.[L]	1xCarbamidomethyl [C9]	FALSE	8.6376e-07	0.000605185	1	3	30	A0A5G2Q8I9	A0A5G2Q8I9 [918-939]		0	2366.15	1.092	1.079	0.987	0.999998	1	1	94.6	103.3	102	64.52	16.27	46.42		High	High	High	High	High	High	High	High	High	High	High	High	High	High	High	High	5.518e-05	2.471e-12	3.39	124.41
	FALSE	High	[K].EVTFNSLLCPSDAGASEQLSLKLPPNVVEDSAR.[A]	1xCarbamidomethyl [C9]	FALSE	2.80288e-10	0.000605185	1	3	116	A0A5G2Q8I9	A0A5G2Q8I9 [918-950]		1	3543.76	1.581	1.495	0.945	0.999998	1	1	73.6	116.4	110	20.53	42.88	21.19		High	High	High	High	High	High	High	High	High	High	High	High	High	High	High	High	5.518e-05	1.248e-18	6.47	135.43
	FALSE	High	[K].FEVQVR.[T]		FALSE	0.200037	0.0089849	1	3	8	A0A5G2Q8I9	A0A5G2Q8I9 [229-234]		0	777.425	1.558	1.052	0.675	0.999998	1	1	83.1	129.5	87.4	32.59	63.81	29.98		High	Peak Found	High	Peak Found	High	Peak Found	High	Peak Found	Peak Found	Peak Found	High	High	High	High	Peak Found	High	0.0009555	0.01423	1	34.55
	FALSE	High	[K].FQVNNDNLLLLQQISLPAVPGEYSITATGK.[G]		FALSE	6.39489e-06	0.000605185	1	3	6	A0A5G2Q8I9	A0A5G2Q8I9 [1295-1324]		0	3243.73	0.705	0.412	0.585	0.999998	1	1	141.7	99.9	58.4	48	26.68	44.1		High	High	High	Peak Found	Peak Found	High	Peak Found	High	Peak Found	Peak Found	High	Peak Found	Peak Found	Peak Found	Peak Found	High	5.518e-05	9.222e-11	3.27	144.54
	FALSE	High	[K].GCVYLQTSLK.[Y]	1xCarbamidomethyl [C2]	FALSE	0.0276272	0.000605185	1	3	12	A0A5G2Q8I9	A0A5G2Q8I9 [1325-1334]		0	1168.6	1.239	0.918	0.74	0.999998	1	1	95	117.8	87.2	25.35	21.32	39.62		High	Peak Found	High	High	High	Peak Found	High	High	High	Peak Found	High	Peak Found	High	High	High	High	5.518e-05	0.0003435	1.48	51.51
	FALSE	High	[R].GGHALMNMVR.[I]		FALSE	0.0371562	0.000605185	1	3	2	A0A5G2Q8I9	A0A5G2Q8I9 [717-726]		0	1085.53	1.136	0.973	0.857	0.999998	1	1	96.5	109.6	93.9	34.72	34.67	20.72		Peak Found	Peak Found	Peak Found	Peak Found	Peak Found	High	Peak Found	Peak Found	Peak Found	Peak Found	Peak Found	Peak Found	Peak Found	Peak Found	Peak Found	High	5.518e-05	0.0005875	1.36	29.63
	FALSE	High	[R].GGHALMNMVR.[I]	1xOxidation [M8]	FALSE	0.180795	0.00719061	1	3	3	A0A5G2Q8I9	A0A5G2Q8I9 [717-726]		0	1101.53	0.359	0.786	2.188	0.771005	1	0.976182	139.9	50.2	109.9	25.63	34.73	20.67		High	Peak Found	High	Peak Found	Peak Found	Peak Found	Peak Found	Peak Found	Peak Found	Peak Found	Peak Found	Peak Found	Peak Found	Peak Found	Peak Found	High	0.0008087	0.01166	1.13	19.58
	FALSE	High	[K].GGVDDEVTLSAYVTIALLEIPLAVTHPVVR.[S]		FALSE	2.69715e-07	0.000605185	1	3	2	A0A5G2Q8I9	A0A5G2Q8I9 [1098-1127]		0	3147.73	1.489	1.735	1.166	0.999998	1	1	71	105.7	123.3	37.76	24.08	31.35		Peak Found	Peak Found	Peak Found	Peak Found	Peak Found	Peak Found	Peak Found	High	Peak Found	Peak Found	Peak Found	High	Peak Found	Peak Found	Peak Found	High	5.518e-05	3.026e-13	3.69	153.4
	FALSE	High	[R].GIPFFGQVR.[L]		FALSE	0.0611682	0.0010928	1	3	4	A0A5G2Q8I9	A0A5G2Q8I9 [362-370]		0	1020.56	0.435	0.707	1.625	0.999998	1	1	140.1	60.9	99	52.82	63.09	64.5		High	Peak Found	Peak Found	Peak Found	Peak Found	High	Peak Found	High	Peak Found	Peak Found	Peak Found	Peak Found	Peak Found	Peak Found	High	High	9.597e-05	0.001473	1.24	95.02
	FALSE	High	[K].GSFSLSFPVEADLAPIAR.[L]		FALSE	1.0058e-05	0.000605185	1	3	34	A0A5G2Q8I9	A0A5G2Q8I9 [522-539]		0	1876.98	1.085	1.446	1.332	0.999998	1	1	85	92.2	122.8	11.18	22.29	9.69		High	High	High	High	High	High	High	High	High	High	High	High	High	High	High	High	5.518e-05	2.088e-10	4.59	140.41
	FALSE	High	[K].HYDGSYSTFGEHYGR.[S]		FALSE	0.00453151	0.000605185	1	3	23	A0A5G2Q8I9	A0A5G2Q8I9 [1025-1039]		0	1775.74	1.358	1.152	0.849	0.999998	1	1	85.5	116	98.5	24.39	28.75	32.49		High	High	High	High	High	High	High	High	High	Peak Found	High	Peak Found	High	High	High	High	5.518e-05	1.29e-05	1.28	32.26
	FALSE	High	[K].KEDFPFALEVQTLPPTCEPK.[A]	1xCarbamidomethyl [C17]	FALSE	0.000346061	0.000605185	1	3	41	A0A5G2Q8I9	A0A5G2Q8I9 [1341-1360]		1	2346.17	1.167	0.664	0.569	0.999998	1	1	106	123.6	70.4	24.74	45.31	33.64		High	High	High	High	High	High	High	High	High	High	High	High	High	High	High	High	5.518e-05	1.233e-07	2.37	110.08
	FALSE	High	[K].KFQVNNDNLLLLQQISLPAVPGEYSITATGK.[G]		FALSE	2.23939e-09	0.000605185	1	3	27	A0A5G2Q8I9	A0A5G2Q8I9 [1294-1324]		1	3371.82	0.647	0.686	1.06	0.999998	1	1	128.6	83.2	88.2	17.39	40.37	48.07		High	High	High	High	High	High	High	High	High	High	High	High	High	High	High	High	5.518e-05	5.336e-17	5.12	140.81
	FALSE	High	[K].KKEVLQSLDAEAVK.[E]		FALSE	2.12824e-08	0.000605185	1	3	25	A0A5G2Q8I9	A0A5G2Q8I9 [1168-1181]		2	1557.88	1.061	1.34	1.262	0.999998	1	1	88.2	93.6	118.2	30.35	89.54	43.92		High	High	High	High	High	High	High	High	High	Peak Found	High	High	High	Peak Found	High	High	5.518e-05	3.092e-15	5.63	29.37
	FALSE	High	[K].KVIFITANEAK.[Y]		FALSE	0.0200174	0.000605185	1	3	16	A0A5G2Q8I9	A0A5G2Q8I9 [382-392]		1	1233.72	1.13	0.793	0.702	0.999998	1	1	102.7	116	81.4	32.55	49.55	58.34		High	High	High	High	High	High	High	Peak Found	High	High	High	High	High	High	High	High	5.518e-05	0.00019	1.67	34.43
	FALSE	High	[R].KYFPETWIWELVPVNDSGVAEIEVTIPDTITEWK.[A]		FALSE	0.00160819	0.000605185	1	3	1	A0A5G2Q8I9	A0A5G2Q8I9 [738-771]		1	4005.02	4.447	3.776	0.849	0.999998	1	1	32.5	144.7	122.8	144.96	33.59	66.47		Peak Found	Peak Found	Peak Found	High	Peak Found	Peak Found	Peak Found	Not Found	Peak Found	Not Found	Peak Found	Peak Found	Peak Found	Not Found	Peak Found	High	5.518e-05	1.978e-06	2.33	147.97
	FALSE	High	[R].KYSNPSTCFGGESQAICEK.[F]	2xCarbamidomethyl [C8; C17]	FALSE	3.37622e-09	0.000605185	1	3	20	A0A5G2Q8I9	A0A5G2Q8I9 [271-289]		1	2162.95	1.263	0.672	0.532	0.999998	1	1	102.2	129.1	68.7	23.37	30.45	51.19		High	High	High	High	High	High	High	High	High	High	High	High	High	High	High	High	5.518e-05	1.12e-16	4.41	39.78
	FALSE	High	[K].ICSPLPLYEMQTSR.[R]	1xCarbamidomethyl [C2]	FALSE	0.0015029	0.000605185	1	3	22	A0A5G2Q8I9	A0A5G2Q8I9 [690-703]		0	1694.82	1.535	1.902	1.239	0.999998	1	1	67.6	103.8	128.6	44.81	42.1	50.46		High	High	High	Peak Found	High	High	High	High	High	High	High	High	Peak Found	High	High	High	5.518e-05	1.754e-06	1.96	96.47
	FALSE	High	[K].IKEEGTEVELTGK.[G]		FALSE	0.000190542	0.000605185	1	3	12	A0A5G2Q8I9	A0A5G2Q8I9 [326-338]		1	1432.75	0.97	0.923	0.952	0.999998	1	1	103.7	100.5	95.7	8.61	29.23	22.97		High	High	High	Peak Found	Peak Found	High	Peak Found	High	High	High	High	High	High	High	Peak Found	High	5.518e-05	4.215e-08	2.56	27.09
	FALSE	High	[R].LLASPALAEMDR.[G]		FALSE	0.000786547	0.000605185	1	3	17	A0A5G2Q8I9	A0A5G2Q8I9 [705-716]		0	1286.68	1.091	0.946	0.867	0.999998	1	1	98.8	107.8	93.4	28.54	32.14	40.27		High	High	High	High	High	High	High	High	High	High	High	High	High	Peak Found	High	High	5.518e-05	5.45e-07	1.43	78.05
	FALSE	High	[R].LLASPALAEMDR.[G]	1xOxidation [M10]	FALSE	0.0210493	0.000605185	1	3	7	A0A5G2Q8I9	A0A5G2Q8I9 [705-716]		0	1302.67	0.721	0.665	0.922	0.999998	1	1	125.7	90.7	83.6	10.06	41.86	51.45		Peak Found	High	Peak Found	Peak Found	High	Peak Found	High	Peak Found	High	Peak Found	High	Peak Found	Peak Found	Peak Found	High	High	5.518e-05	0.0002094	1.5	60.45
	FALSE	High	[R].LLASPALAEMDRGGHALMNMVR.[I]		FALSE	0.00036409	0.000605185	1	3	9	A0A5G2Q8I9	A0A5G2Q8I9 [705-726]		1	2353.19	1.097	2.023	1.844	0.999998	1	1	72.8	79.9	147.3	17.56	49.47	42.88		Peak Found	Peak Found	Peak Found	High	Peak Found	High	Peak Found	Peak Found	High	High	High	High	High	Peak Found	High	High	5.518e-05	1.356e-07	2.45	110.01
	FALSE	High	[R].LLIYAILPDGEVVGDSAK.[Y]		FALSE	6.72807e-06	0.000605185	1	3	57	A0A5G2Q8I9	A0A5G2Q8I9 [540-557]		0	1873.03	1.561	0.774	0.496	0.999998	1	1	90	140.4	69.6	56.97	57.95	72.41		High	High	High	High	High	High	High	High	High	High	High	High	High	High	High	High	5.518e-05	1.009e-10	3.7	135.62
	FALSE	High	[R].LLIYAILPDGEVVGDSAKYEVENCLPNK.[V]	1xCarbamidomethyl [C24]	FALSE	7.54711e-11	0.000605185	1	3	63	A0A5G2Q8I9	A0A5G2Q8I9 [540-567]		1	3119.6	2.191	11.396	5.2	0.999998	1	1	20.6	45.1	234.4	35.13	67.14	78.32		High	High	High	High	High	High	High	High	High	High	High	High	High	High	High	High	5.518e-05	1.171e-19	6.25	133.22
	FALSE	High	[K].LIPLVYVEDPK.[G]		FALSE	0.00665307	0.000605185	1	3	29	A0A5G2Q8I9	A0A5G2Q8I9 [161-171]		0	1285.74	0.947	0.99	1.045	0.999998	1	1	102.1	96.7	101.1	29.95	32.2	25.78		High	High	High	High	High	High	High	High	High	High	High	High	High	High	High	High	5.518e-05	2.567e-05	1.24	98.92
	FALSE	High	[K].LIPLVYVEDPKGNR.[I]		FALSE	0.00863963	0.000605185	1	3	9	A0A5G2Q8I9	A0A5G2Q8I9 [161-174]		1	1612.91	1.325	1.84	1.389	0.999998	1	1	72	95.4	132.5	46.02	46.65	59.45		High	Peak Found	High	Peak Found	High	Peak Found	High	High	Peak Found	High	Peak Found	Peak Found	Peak Found	High	Peak Found	High	5.518e-05	4.123e-05	1.64	77.8
	FALSE	High	[R].IMQWQHLQVENGLK.[Q]		FALSE	0.00267186	0.000605185	1	3	11	A0A5G2Q8I9	A0A5G2Q8I9 [175-188]		0	1723.89	1.098	1.141	1.04	0.999998	1	1	92.6	101.7	105.7	22.53	22.97	13.29		Peak Found	Peak Found	High	High	Peak Found	Peak Found	High	High	Peak Found	High	High	High	High	High	Peak Found	High	5.518e-05	4.963e-06	1.29	72.86
	FALSE	High	[R].IMQWQHLQVENGLK.[Q]	1xOxidation [M2]	FALSE	0.0661543	0.0010928	1	3	1	A0A5G2Q8I9	A0A5G2Q8I9 [175-188]		0	1739.89													No Quan Values	Not Found	Not Found	Not Found	Not Found	Not Found	Not Found	Not Found	Not Found	Not Found	Not Found	Not Found	Not Found	Not Found	Not Found	High	High	9.597e-05	0.001709	1.84
	FALSE	High	[K].LPPNVVEDSAR.[A]		FALSE	0.00334295	0.000605185	1	3	54	A0A5G2Q8I9	A0A5G2Q8I9 [940-950]		0	1196.63	0.966	0.825	0.854	0.999998	1	1	107.5	103.9	88.7	21.25	23.79	32		High	High	High	High	High	High	High	High	High	High	High	High	High	High	High	High	5.518e-05	7.398e-06	2.07	37.73
	FALSE	High	[R].ISEPLATETVR.[K]		FALSE	0.00835337	0.000605185	1	3	16	A0A5G2Q8I9	A0A5G2Q8I9 [727-737]		0	1215.66	1.331	0.876	0.658	0.999998	1	1	93.5	124.5	81.9	66.23	43.05	29.02		High	High	High	High	High	High	High	High	High	High	High	High	High	High	High	High	5.518e-05	3.888e-05	2.05	43.57
	FALSE	High	[R].ISEPLATETVRK.[Y]		FALSE	0.0365418	0.000605185	1	3	12	A0A5G2Q8I9	A0A5G2Q8I9 [727-738]		1	1343.75	0.879	0.963	1.096	0.999998	1	1	105.5	92.8	101.7	39.99	65.74	74.36		Peak Found	Peak Found	High	High	High	High	Peak Found	High	High	High	High	High	High	High	High	High	5.518e-05	0.0005703	1.65	27.58
	FALSE	High	[K].MVSGFIPLKPTVK.[M]		FALSE	0.134448	0.00301746	1	3	11	A0A5G2Q8I9	A0A5G2Q8I9 [1389-1401]		0	1416.83	1.148	1.131	0.985	0.999998	1	1	91.5	105	103.5	23.42	20.05	16.22		Peak Found	High	Peak Found	High	High	Peak Found	High	High	High	High	High	Peak Found	Peak Found	Peak Found	High	High	0.0003021	0.006496	0.93	69.19
	FALSE	High	[K].MVSGFIPLKPTVK.[M]	1xOxidation [M1]	FALSE	0.00699835	0.000605185	1	3	11	A0A5G2Q8I9	A0A5G2Q8I9 [1389-1401]		0	1432.82	1.023	1.109	1.084	0.999998	1	1	95.8	98	106.2	15.92	13.87	20.95		High	High	High	High	Peak Found	High	Peak Found	High	High	High	High	Peak Found	Peak Found	Peak Found	High	High	5.518e-05	2.818e-05	1.7	59.83
	FALSE	High	[K].NEESLAFVQTDKPIYKPEQTVMFR.[V]		FALSE	1.74369e-05	0.000605185	1	3	24	A0A5G2Q8I9	A0A5G2Q8I9 [124-147]		0	2870.44	1.233	0.669	0.543	0.999998	1	1	103.4	127.5	69.2	42.21	49.37	32.7		Peak Found	High	Peak Found	High	High	High	High	High	High	High	High	High	High	High	High	High	5.518e-05	5.6e-10	4.62	90.53
	FALSE	High	[K].QLSFPLSSEPFQGSYK.[V]		FALSE	2.33507e-05	0.000605185	1	3	26	A0A5G2Q8I9	A0A5G2Q8I9 [189-204]		0	1814.9	0.947	1.277	1.348	0.999998	1	1	93	88.1	118.8	28.02	15.15	25.36		High	Peak Found	High	High	High	High	High	High	High	High	High	High	High	High	High	High	5.518e-05	9.526e-10	3.78	109.04
	FALSE	High	[K].QLSFPLSSEPFQGSYKVVVQQESGETAEHPFTVEEFVLPK.[F]		FALSE	6.69865e-05	0.000605185	1	3	9	A0A5G2Q8I9	A0A5G2Q8I9 [189-228]		1	4495.23	0.804	1.272	1.583	0.999998	1	1	97.5	78.4	124.1	47.95	34.11	49.96		Peak Found	High	High	High	High	Peak Found	High	Not Found	High	Not Found	High	High	Peak Found	Peak Found	High	High	5.518e-05	6.388e-09	3.01	139.54
	FALSE	High	[K].QQNSQGGFSSTQDTVVALHALSK.[Y]		FALSE	0.0159616	0.000605185	1	3	6	A0A5G2Q8I9	A0A5G2Q8I9 [1246-1268]		0	2403.19	1.608	1.39	0.864	0.999998	1	1	75.1	120.7	104.3	97.65	51.25	18.11		High	Peak Found	High	Peak Found	High	Peak Found	Peak Found	High	High	Peak Found	Peak Found	High	Peak Found	Peak Found	Peak Found	High	5.518e-05	0.0001264	0.84	75.57
	FALSE	High	[R].QTVSWAVTPK.[S]		FALSE	0.0156959	0.000605185	1	3	18	A0A5G2Q8I9	A0A5G2Q8I9 [859-868]		0	1116.6	1.123	0.99	0.881	0.999998	1	1	96.4	108.2	95.4	12.28	15.53	20.67		Peak Found	High	Peak Found	Peak Found	High	High	High	Peak Found	High	High	High	High	High	High	High	High	5.518e-05	0.0001224	1.31	49.61
	FALSE	High	[R].RLLASPALAEMDR.[G]		FALSE	6.15587e-06	0.000605185	1	3	10	A0A5G2Q8I9	A0A5G2Q8I9 [704-716]		1	1442.78	1.127	1.278	1.134	0.999998	1	1	88.1	99.3	112.6	4.4	20.91	13.74		Peak Found	High	Peak Found	Peak Found	High	High	High	Peak Found	Peak Found	High	High	High	Peak Found	High	High	High	5.518e-05	8.6e-11	3.94	59.96
	FALSE	High	[R].RLLASPALAEMDRGGHALMNMVR.[I]		FALSE	0.00390874	0.000605185	1	3	6	A0A5G2Q8I9	A0A5G2Q8I9 [704-726]		2	2509.29	1.899	4.914	2.588	0.999998	1	1	38.4	72.9	188.7	57.17	68.69	141.05		Peak Found	Peak Found	High	High	Peak Found	Peak Found	High	High	Peak Found	High	Peak Found	Peak Found	Peak Found	Peak Found	High	High	5.518e-05	9.848e-06	2.16	97.11
	FALSE	High	[R].SALFCLETAWK.[S]	1xCarbamidomethyl [C5]	FALSE	0.00335711	0.000605185	1	3	7	A0A5G2Q8I9	A0A5G2Q8I9 [1128-1138]		0	1325.66	0.979	2.576	2.631	0.999998	1	1	65.9	64.5	169.7	83.18	51.19	55.44		High	Peak Found	Peak Found	High	Peak Found	High	Peak Found	High	High	High	Peak Found	Peak Found	Peak Found	High	Peak Found	High	5.518e-05	7.488e-06	1.94	113.39
	FALSE	High	[R].SEGNTWLTAFVMK.[T]		FALSE	0.00219017	0.000605185	1	3	8	A0A5G2Q8I9	A0A5G2Q8I9 [1040-1052]		0	1483.72	1.057	1.103	1.043	0.999998	1	1	95	100.3	104.7	18.52	46.05	47.61		High	High	High	Peak Found	Peak Found	High	High	High	Peak Found	Peak Found	High	High	Peak Found	Peak Found	Peak Found	High	5.518e-05	3.456e-06	1.44	127.63
	FALSE	High	[K].SFVHLEPVPQELPCGQTQTVQAHYVLNGQVLR.[E]	1xCarbamidomethyl [C14]	FALSE	0.00113185	0.000605185	1	3	1	A0A5G2Q8I9	A0A5G2Q8I9 [457-488]		0	3644.86	0.01	0.01					300							Not Found	Not Found	Not Found	Not Found	High	Not Found	Not Found	Not Found	Not Found	Not Found	Not Found	Not Found	Not Found	Not Found	Not Found	High	5.518e-05	1.047e-06	2.34	101.82
	FALSE	High	[K].SLCGLRAVDQSVLLLKPEAELSPTTVYNLLPVK.[D]	1xCarbamidomethyl [C3]	FALSE	0.000194617	0.000605185	1	3	5	A0A5G2Q8I9	A0A5G2Q8I9 [593-625]		1	3624.01	1.705	1.906	1.118	0.999998	1	1	65.1	110.9	124	93.68	46.8	81.65		Peak Found	Peak Found	Peak Found	High	High	Peak Found	Peak Found	Peak Found	High	High	Peak Found	Peak Found	Peak Found	Peak Found	High	High	5.518e-05	4.377e-08	2.57	141.43
	FALSE	High	[R].SLFTNILAEK.[D]		FALSE	0.0388991	0.0010928	1	3	4	A0A5G2Q8I9	A0A5G2Q8I9 [72-81]		0	1135.64	1.022	1.246	1.22	0.999998	1	1	91.8	93.8	114.4	43.34	59.33	76.66		High	Peak Found	Peak Found	Peak Found	Peak Found	Peak Found	High	Peak Found	Peak Found	Peak Found	Peak Found	High	Peak Found	Peak Found	High	High	9.597e-05	0.0006406	1.48	103.76
	FALSE	High	[K].SLLVEPEGLEK.[E]		FALSE	0.00284683	0.000605185	1	3	12	A0A5G2Q8I9	A0A5G2Q8I9 [907-917]		0	1213.67	1.174	1.216	1.036	0.999998	1	1	88.5	103.9	107.6	3.45	27.38	27.84		Peak Found	High	Peak Found	Peak Found	High	Peak Found	High	High	Peak Found	High	High	High	High	Peak Found	High	High	5.518e-05	5.527e-06	2.31	72.04
	FALSE	High	[K].SLLVEPEGLEKEVTFNSLLCPSDAGASEQLSLK.[L]	1xCarbamidomethyl [C20]	FALSE	7.57342e-05	0.000605185	1	3	3	A0A5G2Q8I9	A0A5G2Q8I9 [907-939]		1	3560.8	0.776	0.01	0.01	0.999998			169	131		66.3	17.89			High	Not Found	Not Found	High	Peak Found	Peak Found	Not Found	Peak Found	Peak Found	Peak Found	Not Found	Not Found	Not Found	High	Not Found	High	5.518e-05	7.936e-09	3.07	140.02
	FALSE	High	[R].SSSHEEVMFLTVQVK.[G]		FALSE	0.00249704	0.000605185	1	3	26	A0A5G2Q8I9	A0A5G2Q8I9 [94-108]		0	1720.86	1.111	0.837	0.754	0.999998	1	1	101.7	113.1	85.2	46.9	36.33	24.15		High	High	High	High	Peak Found	High	High	High	High	High	High	High	High	High	High	High	5.518e-05	4.372e-06	2.9	76.91
	FALSE	High	[R].TEVSSNHVLIYLDK.[V]		FALSE	0.0108444	0.000605185	1	3	5	A0A5G2Q8I9	A0A5G2Q8I9 [1412-1425]		0	1617.85	1.187	0.762	0.642	0.999998	1	1	101.7	120.8	77.5	52.83	34.72	35.27		Peak Found	Peak Found	Peak Found	Peak Found	High	High	Peak Found	Peak Found	High	Peak Found	Peak Found	High	High	Peak Found	Peak Found	High	5.518e-05	6.236e-05	1.81	63.55
	FALSE	High	[R].TEVSSNHVLIYLDKVTDQSLSMSFTVTQDIPVR.[D]		FALSE	0.0990276	0.00210807	1	3	1	A0A5G2Q8I9	A0A5G2Q8I9 [1412-1444]		1	3722.89	0.01	0.67	100		1		179.7		120.3	132.58		121.53		Peak Found	Not Found	Not Found	Not Found	High	Not Found	Not Found	Not Found	Not Found	Not Found	Peak Found	Not Found	Not Found	Peak Found	Not Found	High	0.0002286	0.003613	0.91	141.5
	FALSE	High	[R].TPQIITILEK.[A]		FALSE	0.0584493	0.0010928	1	3	14	A0A5G2Q8I9	A0A5G2Q8I9 [235-244]		0	1155.7	0.797	0.867	1.089	0.999998	1	1	112.6	89.7	97.7	55.42	61.04	57.05		High	Peak Found	Peak Found	High	High	Peak Found	High	Peak Found	High	Peak Found	High	High	Peak Found	High	High	High	9.597e-05	0.001358	1.46	94.83
	FALSE	High	[R].TYIFIDETHITEALTWLSQK.[Q]		FALSE	1.35346e-10	0.000605185	1	3	25	A0A5G2Q8I9	A0A5G2Q8I9 [1059-1078]		0	2409.23	4.026	2.963	0.736	0.999998	1	1	37.5	151.2	111.3	66.89	71.76	40.96		High	High	High	High	High	High	High	High	High	High	High	High	High	High	High	High	5.518e-05	3.357e-19	7.13	144.77
	FALSE	High	[K].VGLHFNPAQGLPGSHAHLQVTASPK.[S]		FALSE	5.53845e-07	0.000605185	1	3	105	A0A5G2Q8I9	A0A5G2Q8I9 [568-592]		0	2563.35	0.95	1.531	1.612	0.999998	1	1	86.2	81.9	131.9	42.27	37.09	28.29		High	High	High	High	High	High	High	High	High	High	High	High	High	High	High	High	5.518e-05	1.113e-12	4.4	62.2
	FALSE	High	[K].VIFITANEAK.[Y]		FALSE	0.0947339	0.00210807	1	3	5	A0A5G2Q8I9	A0A5G2Q8I9 [383-392]		0	1105.63	1.173	1.115	0.95	0.999998	1	1	91.3	107	101.7	40.98	63.14	48.84		Peak Found	Peak Found	Peak Found	High	Peak Found	Peak Found	Peak Found	Peak Found	Peak Found	High	Peak Found	High	High	High	Peak Found	High	0.0002286	0.003316	1.4	55.99
	FALSE	High	[R].VSVHLMDSPAFLAVPEEK.[E]		FALSE	0.000230517	0.000605185	1	3	22	A0A5G2Q8I9	A0A5G2Q8I9 [829-846]		0	1969.01	1.213	0.864	0.712	0.999998	1	1	97.5	118.3	84.2	36.6	37.79	19.41		High	High	High	High	High	High	High	High	High	High	High	High	High	High	High	High	5.518e-05	5.948e-08	1.82	102.78
	FALSE	High	[R].VSVHLMDSPAFLAVPEEK.[E]	1xOxidation [M6]	FALSE	0.0465241	0.0010928	1	3	9	A0A5G2Q8I9	A0A5G2Q8I9 [829-846]		0	1985	1.089	1.117	1.026	0.999998	1	1	93.6	101.9	104.5	38.81	20.82	44.84		Peak Found	Peak Found	Peak Found	High	High	Peak Found	Peak Found	High	High	High	Peak Found	Peak Found	High	Peak Found	High	High	9.597e-05	0.0008933	1.33	87.43
	FALSE	High	[R].VSVHLMDSPAFLAVPEEKEEK.[A]		FALSE	5.53845e-07	0.000605185	1	3	16	A0A5G2Q8I9	A0A5G2Q8I9 [829-849]		1	2355.19	1.218	0.983	0.807	0.999998	1	1	93.7	114.2	92.1	20.23	12.12	49.48		High	Peak Found	Peak Found	High	Peak Found	Peak Found	High	High	High	High	High	High	High	High	Peak Found	High	5.518e-05	1.108e-12	3.7	87.87
	FALSE	High	[K].VTDQSLSMSFTVTQDIPVR.[D]		FALSE	0.00218092	0.000605185	1	3	1	A0A5G2Q8I9	A0A5G2Q8I9 [1426-1444]		0	2124.06	0.01	0.01					300							Not Found	Not Found	Not Found	Not Found	High	Not Found	Not Found	Not Found	Not Found	Not Found	Not Found	Not Found	Not Found	Not Found	Not Found	High	5.518e-05	3.434e-06	1.21	115.47
	FALSE	High	[R].VVLLDENFHPLNK.[L]		FALSE	7.47787e-05	0.000605185	1	3	29	A0A5G2Q8I9	A0A5G2Q8I9 [148-160]		0	1537.84	1.237	1.335	1.08	0.999998	1	1	84	103.9	112.1	28.7	25.44	17.98		High	High	High	High	High	High	High	High	High	High	High	High	High	High	High	High	5.518e-05	7.75e-09	4.15	79.52
	FALSE	High	[K].VVVQQESGETAEHPFTVEEFVLPK.[F]		FALSE	1.21271e-12	0.000605185	1	3	49	A0A5G2Q8I9	A0A5G2Q8I9 [205-228]		0	2699.36	1.44	1.067	0.741	0.999998	1	1	85.5	123.2	91.3	21.29	28.27	17.33		High	High	High	High	High	High	High	High	High	High	High	High	High	High	High	High	5.518e-05	6.776e-23	6.32	104.56
	FALSE	High	[K].VVVQQESGETAEHPFTVEEFVLPKFEVQVR.[T]		FALSE	3.94662e-05	0.000605185	1	3	11	A0A5G2Q8I9	A0A5G2Q8I9 [205-234]		1	3457.76	1.706	1.509	0.884	0.999998	1	1	71.2	121.4	107.4	28.71	94.44	201.58		High	Peak Found	Peak Found	Peak Found	High	Peak Found	High	High	High	High	Peak Found	High	High	High	High	High	5.518e-05	2.45e-09	3.05	120.67
	FALSE	High	[K].VYDYYETAEFAIAEYNAPCSK.[DG]	1xCarbamidomethyl [C19]	FALSE	7.01979e-07	0.000605185	1	3	29	A0A5G2Q8I9	A0A5G2Q8I9 [1453-1473]		0	2504.1	0.807	0.605	0.75	0.999998	1	1	124.4	100.4	75.3	23.47	9.51	36.01		High	High	High	High	High	High	High	High	High	High	High	High	High	High	Peak Found	High	5.518e-05	1.71e-12	4.23	128.77
	FALSE	High	[K].VYDYYETAEFAIAEYNAPCSKDPGNV.[-]	1xCarbamidomethyl [C19]	FALSE	0.0614214	0.0010928	1	1	8	A0A5G2Q8I9	A0A5G2Q8I9 [1453-1478]		1	2986.31	0.977	1.138	1.164	0.999998	1	1	96.3	94.1	109.6	74.52	32.82	49.87		High	Peak Found	Peak Found	Peak Found	Peak Found	High	High	High	High	Peak Found	Peak Found	High	Peak Found	High	High	High	9.597e-05	0.001485	0.95	133.98
	FALSE	High	[K].YEVENCLPNK.[V]	1xCarbamidomethyl [C6]	FALSE	0.00581304	0.000605185	1	3	17	A0A5G2Q8I9	A0A5G2Q8I9 [558-567]		0	1265.58	1.27	0.482	0.38	0.999998	1	1	109	138.5	52.6	17.02	57.32	82.27		High	High	High	High	Peak Found	High	High	High	High	Peak Found	High	High	High	High	Peak Found	High	5.518e-05	2.015e-05	1.84	38.77
	FALSE	High	[K].YGAATFTR.[T]		FALSE	0.00860332	0.000605185	1	3	5	A0A5G2Q8I9	A0A5G2Q8I9 [1269-1276]		0	886.442	1.395	1.055	0.757	0.999998	1	1	87	121.3	91.8	26.24	14.63	23.39		Peak Found	High	Peak Found	Peak Found	High	Peak Found	High	Peak Found	Peak Found	Peak Found	High	Peak Found	High	Peak Found	Peak Found	High	5.518e-05	4.094e-05	1.84	28.72
	FALSE	High	[K].YSNPSTCFGGESQAICEK.[F]	2xCarbamidomethyl [C7; C16]	FALSE	3.61098e-05	0.000605185	1	3	18	A0A5G2Q8I9	A0A5G2Q8I9 [272-289]		0	2034.85	0.94	0.505	0.538	0.999998	1	1	122.7	115.3	62	50.64	56.98	98.52		High	High	High	High	High	High	High	High	High	High	High	High	High	High	High	High	5.518e-05	2.098e-09	2.11	55.6
FALSE	High	Master Protein	A0A287AG13	Apolipoprotein B OS=Sus scrofa OX=9823 GN=APOB PE=1 SV=1	0	FALSE	748.324	33	102	1060	102	4573	516.9	7.15	1240.96	102											0	0	0.94	0.922	0.981	0.864241	0.998464	0.83803	104.8	98.6	96.6	7.91	13.5	19.38	High	High	High	High	High	High	High	High	High
	Checked	Confidence	Annotated Sequence	Modifications	Contaminant	Qvality PEP	Qvality q-value	# Protein Groups	# Proteins	# PSMs	Master Protein Accessions	Positions in Master Proteins	Modifications in Master Proteins	# Missed Cleavages	Theo. MH+ [Da]	Abundance Ratio: (Group_2) / (Group_1)	Abundance Ratio: (Group_3) / (Group_1)	Abundance Ratio: (Group_3) / (Group_2)	Abundance Ratio Adj. P-Value: (Group_2) / (Group_1)	Abundance Ratio Adj. P-Value: (Group_3) / (Group_1)	Abundance Ratio Adj. P-Value: (Group_3) / (Group_2)	Abundances (Grouped): Group_1	Abundances (Grouped): Group_2	Abundances (Grouped): Group_3	Abundances (Grouped) CV [%]: Group_1	Abundances (Grouped) CV [%]: Group_2	Abundances (Grouped) CV [%]: Group_3	Quan Info	Found in Sample: [S1] F1: Sample, Group_1	Found in Sample: [S2] F2: Sample, Group_1	Found in Sample: [S3] F3: Sample, Group_1	Found in Sample: [S4] F4: Sample, Group_1	Found in Sample: [S5] F5: Sample, Group_1	Found in Sample: [S6] F6: Sample, Group_2	Found in Sample: [S7] F7: Sample, Group_2	Found in Sample: [S8] F8: Sample, Group_2	Found in Sample: [S9] F9: Sample, Group_2	Found in Sample: [S10] F10: Sample, Group_2	Found in Sample: [S11] F11: Sample, Group_3	Found in Sample: [S12] F12: Sample, Group_3	Found in Sample: [S13] F13: Sample, Group_3	Found in Sample: [S14] F14: Sample, Group_3	Found in Sample: [S15] F15: Sample, Group_3	Confidence (by Search Engine): Sequest HT	Percolator q-Value (by Search Engine): Sequest HT	Percolator PEP (by Search Engine): Sequest HT	XCorr (by Search Engine): Sequest HT	Top Apex RT [min]
	FALSE	High	[K].AASNFPVDLSDYPK.[S]		FALSE	0.000827523	0.000605185	1	3	8	A0A287AG13	A0A287AG13 [1185-1198]		0	1523.74	1.075	1.523	1.417	0.999998	1	1	83.4	89.6	127	17.78	23.66	31.2		Peak Found	High	Peak Found	High	High	High	Peak Found	High	Peak Found	Peak Found	Peak Found	Peak Found	High	High	High	High	5.518e-05	5.968e-07	3	91.32
	FALSE	High	[K].ADSVVDLLSYSVQGSGK.[T]		FALSE	0.0040431	0.000605185	1	4	8	A0A287AG13	A0A287AG13 [1390-1406]		0	1724.87	1.283	1.31	1.021	0.999998	1	1	83.5	107.1	109.4	63.47	55.17	48.97		High	High	High	Peak Found	Peak Found	High	High	Peak Found	High	Peak Found	High	Peak Found	Peak Found	Peak Found	High	High	5.518e-05	1.046e-05	1.62	119.49
	FALSE	High	[K].AEPLAFTFSHDYK.[G]		FALSE	0.0255177	0.000605185	1	4	2	A0A287AG13	A0A287AG13 [1932-1944]		0	1525.73													No Quan Values	Not Found	Not Found	Not Found	Not Found	High	Not Found	Not Found	Not Found	Not Found	High	Not Found	Not Found	Not Found	Not Found	Not Found	High	5.518e-05	0.0002956	1.97
	FALSE	High	[K].ALDFFTESYNEIK.[I]		FALSE	0.0019455	0.000605185	1	4	11	A0A287AG13	A0A287AG13 [3212-3224]		0	1576.75	0.751	0.951	1.265	0.999998	1	1	111	83.4	105.6	40.22	77.44	33.46		High	High	High	Peak Found	High	High	High	Peak Found	High	Peak Found	High	High	High	High	Peak Found	High	5.518e-05	2.786e-06	1.9	116.19
	FALSE	High	[R].ALQEATYQTPDFIVPLTDLK.[I]		FALSE	1.16654e-06	0.000605185	1	4	21	A0A287AG13	A0A287AG13 [2603-2622]		0	2263.19	0.661	0.488	0.738	0.999998	1	1	139.6	92.3	68.1	41.19	50.63	94.6		High	High	High	High	High	High	High	High	High	High	High	High	High	High	High	High	5.518e-05	4.251e-12	4.17	137.65
	FALSE	High	[R].ALQEATYQTPDFIVPLTDLKIPSVQINFK.[K]		FALSE	2.60704e-06	0.000605185	1	4	2	A0A287AG13	A0A287AG13 [2603-2631]		1	3289.77	0.661	1.895	2.867	0.999998	1	1	84.4	55.8	159.9	39.06	68.78	131.07		Peak Found	Peak Found	Peak Found	Peak Found	Peak Found	Peak Found	Peak Found	Peak Found	Peak Found	Peak Found	Peak Found	High	Peak Found	High	Peak Found	High	5.518e-05	1.825e-11	5.29	143.65
	FALSE	High	[R].ALQEATYQTPDFIVPLTDLKIPSVQINFKK.[L]		FALSE	1.0058e-05	0.000605185	1	4	12	A0A287AG13	A0A287AG13 [2603-2632]		2	3417.87	1.42	2.732	1.924	0.999998	1	1	58.2	82.7	159.1	27.91	64.74	27.47		Not Found	Peak Found	High	High	High	Peak Found	High	High	High	High	High	High	High	High	High	High	5.518e-05	2.088e-10	5	140.49
	FALSE	High	[K].ALVEQGFTVPEIQTTFGTLPAFEVSLR.[A]		FALSE	7.26242e-08	0.000605185	1	4	19	A0A287AG13	A0A287AG13 [2576-2602]		0	2950.56	0.519	0.709	1.367	0.999998	1	1	134.7	69.8	95.5	52.79	56.98	52.57		High	High	High	High	High	High	High	High	High	High	High	High	High	High	High	High	5.518e-05	2.846e-14	4.88	145.99
	FALSE	High	[K].ALYWVDGQVPDR.[V]		FALSE	0.00192911	0.000605185	1	3	11	A0A287AG13	A0A287AG13 [714-725]		0	1418.71	0.792	1.05	1.326	0.999998	1	1	105.6	83.6	110.9	50.15	62.36	61.36		Peak Found	High	High	Peak Found	High	High	High	High	Peak Found	High	Peak Found	Peak Found	High	High	High	High	5.518e-05	2.743e-06	2.04	86.79
	FALSE	High	[K].ALYWVDGQVPDRVSK.[V]		FALSE	0.0224137	0.000605185	1	3	1	A0A287AG13	A0A287AG13 [714-728]		1	1732.9	1.216	3.778	3.107	0.999998	1	1	50.1	60.9	189.1	25.32	61.99	58.91		Peak Found	Peak Found	Peak Found	Peak Found	Peak Found	Peak Found	Peak Found	Peak Found	Peak Found	Peak Found	Peak Found	Peak Found	Peak Found	Peak Found	High	High	5.518e-05	0.000235	2.01	72.9
	FALSE	High	[K].ANPLLIDVVTYLVALIPEPSAER.[L]		FALSE	6.96146e-08	0.000605185	1	4	20	A0A287AG13	A0A287AG13 [399-421]		0	2493.4	0.857	1.099	1.283	0.999998	1	1	101.5	87	111.6	19.4	15.5	41.06		High	High	High	High	High	High	High	High	High	High	High	High	High	High	High	High	5.518e-05	2.629e-14	5.17	157.36
	FALSE	High	[K].ANWEEEAVSELLR.[S]		FALSE	0.00787493	0.000605185	1	4	14	A0A287AG13	A0A287AG13 [4054-4066]		0	1545.75	1.205	0.854	0.708	0.999998	1	1	98.1	118.2	83.7	41.39	30.42	32.59		High	Peak Found	High	High	High	Peak Found	High	High	Peak Found	High	High	High	Peak Found	High	High	High	5.518e-05	3.496e-05	2.81	136.53
	FALSE	High	[K].AQIQNIDIQHLAEK.[L]		FALSE	0.0331994	0.000605185	1	4	5	A0A287AG13	A0A287AG13 [2268-2281]		0	1620.87	0.92	0.982	1.067	0.999998	1	1	103.4	95.1	101.5	25.26	28.93	27.47		Peak Found	Peak Found	Peak Found	Peak Found	High	Peak Found	High	Peak Found	Peak Found	High	Peak Found	Peak Found	Peak Found	High	High	High	5.518e-05	0.000481	1.28	61.95
	FALSE	High	[R].ATFYALSHVINNYHR.[T]		FALSE	0.0280929	0.000605185	1	3	8	A0A287AG13	A0A287AG13 [436-450]		0	1805.91	0.991	1.012	1.021	0.999998	1	1	99.9	99	101.1	10.65	56.23	49.47		Peak Found	Peak Found	High	High	High	Peak Found	Peak Found	High	Peak Found	High	Peak Found	High	Peak Found	Peak Found	High	High	5.518e-05	0.0003535	1.55	68.9
	FALSE	High	[K].ATLELSPWNIAALVQVHTR.[Q]		FALSE	0.00138093	0.000605185	1	4	10	A0A287AG13	A0A287AG13 [3585-3603]		0	2119.17	0.94	1.53	1.628	0.999998	1	1	86.4	81.3	132.3	27.35	31.14	27.82		High	High	High	Peak Found	Peak Found	High	High	High	Peak Found	Peak Found	High	High	Peak Found	High	High	High	5.518e-05	1.504e-06	2.14	140.33
	FALSE	High	[R].AYLHILGEELGFVK.[L]		FALSE	0.000362553	0.000605185	1	3	14	A0A287AG13	A0A287AG13 [771-784]		0	1588.87	0.955	0.641	0.671	0.999998	1	1	115.6	110.4	74.1	58.14	65.45	99.06		Peak Found	High	Peak Found	High	High	Peak Found	High	High	High	High	Peak Found	High	High	High	High	High	5.518e-05	1.345e-07	2.41	114.18
	FALSE	High	[K].CDRFQPISTGVSPLALIR.[G]	1xCarbamidomethyl [C1]	FALSE	0.0112155	0.000605185	1	4	6	A0A287AG13	A0A287AG13 [208-225]		1	2030.09	1.035	1.48	1.43	0.999998	1	1	85.3	88.3	126.3	19.22	40.61	27.85		Peak Found	Peak Found	Peak Found	High	Peak Found	Peak Found	Peak Found	Peak Found	Peak Found	High	High	Peak Found	Peak Found	High	High	High	5.518e-05	6.645e-05	2.34	110.21
	FALSE	High	[K].DERREQDMVNGIMFSLENLIK.[D]		FALSE	0.0669764	0.0010928	1	3	2	A0A287AG13	A0A287AG13 [739-759]		2	2537.25	1.17	1.344	1.149	0.999998	1	1	85.4	99.9	114.7	29.9	39.2	48.49		Peak Found	Peak Found	Peak Found	Peak Found	Peak Found	Peak Found	Peak Found	High	Peak Found	Peak Found	Peak Found	High	Peak Found	Peak Found	Peak Found	High	9.597e-05	0.001739	1.54	145.08
	FALSE	High	[R].DLESDEDVQIK.[A]		FALSE	0.0388991	0.0010928	1	4	3	A0A287AG13	A0A287AG13 [4043-4053]		0	1290.61	1.02	0.96	0.942	0.999998	1	1	100.7	102.6	96.7	35.44	42.19	43.07		High	High	High	Peak Found	Not Found	Peak Found	Peak Found	Peak Found	Peak Found	Not Found	Peak Found	Peak Found	Peak Found	Peak Found	Peak Found	High	9.597e-05	0.0006403	1.24	51.93
	FALSE	High	[R].DLNGVETMLAR.[I]		FALSE	0.00150928	0.000605185	1	4	4	A0A287AG13	A0A287AG13 [2692-2702]		0	1218.61	0.859	0.874	1.017	0.999998	1	1	109.8	94.3	95.9	5.08	13.11	18.48		Peak Found	Peak Found	Peak Found	Peak Found	Peak Found	Peak Found	Peak Found	High	Peak Found	Peak Found	Peak Found	High	High	High	Peak Found	High	5.518e-05	1.768e-06	1.85	95.11
	FALSE	High	[R].EHVATEISIER.[N]		FALSE	0.014132	0.000605185	1	4	2	A0A287AG13	A0A287AG13 [193-203]		0	1283.66	1.318	0.919	0.697	0.999998	1	1	92.7	122.1	85.2	36.49	40.88	14.57		Peak Found	Peak Found	Peak Found	Peak Found	High	Peak Found	Peak Found	High	Peak Found	Peak Found	Peak Found	Peak Found	Peak Found	Peak Found	Peak Found	High	5.518e-05	0.0001012	1.63	31.6
	FALSE	High	[R].EQDMVNGIMFSLENLIK.[D]		FALSE	0.000617959	0.000605185	1	3	6	A0A287AG13	A0A287AG13 [743-759]		0	1980.98	0.64	0.758	1.185	0.999998	1	1	125.1	80	94.8	39.7	82.1	60.48		High	Peak Found	Peak Found	Peak Found	High	High	Peak Found	High	Peak Found	Peak Found	High	Peak Found	Peak Found	Peak Found	Peak Found	High	5.518e-05	3.53e-07	2.41	149.09
	FALSE	High	[K].EQHLFLPFSYK.[N]		FALSE	0.0570159	0.0010928	1	4	11	A0A287AG13	A0A287AG13 [259-269]		0	1408.73	0.97	0.957	0.987	0.999998	1	1	102.5	99.4	98.1	17.39	55.87	35.39		Peak Found	High	High	High	High	High	Peak Found	High	High	High	Peak Found	High	High	Peak Found	High	High	9.597e-05	0.001293	1.61	92.43
	FALSE	High	[R].EVLLQTFLDNVSPGEK.[R]		FALSE	2.65121e-05	0.000605185	1	3	16	A0A287AG13	A0A287AG13 [538-553]		0	1788.94	1.178	1.079	0.916	0.999998	1	1	92.1	108.5	99.4	29.82	36.82	54.09		High	High	High	High	High	High	High	High	High	High	High	High	High	High	High	High	5.518e-05	1.194e-09	3.34	138.59
	FALSE	High	[R].EVLLQTFLDNVSPGEKR.[L]		FALSE	0.000776623	0.000605185	1	3	8	A0A287AG13	A0A287AG13 [538-554]		1	1945.04	1.261	0.727	0.577	0.999998	1	1	100.4	126.6	73	33.28	31.85	70.7		High	High	Peak Found	Peak Found	High	High	Peak Found	High	High	High	Peak Found	Peak Found	High	Peak Found	Peak Found	High	5.518e-05	5.302e-07	2.31	120.52
	FALSE	High	[KR].FELDLKPTGEVEQYSASTSYELQR.[D]		FALSE	0.000195442	0.000605185	1	4	14	A0A287AG13	A0A287AG13 [997-1020]		0	2790.35	1.191	0.616	0.517	0.999998	1	1	106.9	127.3	65.8	58.81	37.25	51.93		High	High	High	High	High	High	High	High	High	High	High	High	High	High	Peak Found	High	5.518e-05	4.406e-08	1.88	104.46
	FALSE	High	[R].FFNEGAEAVGLAFESTK.[S]		FALSE	8.81988e-05	0.000605185	1	4	24	A0A287AG13	A0A287AG13 [294-310]		0	1816.88	1.003	1.45	1.445	0.999998	1	1	86.9	87.2	125.9	23.42	46.72	27.14		High	High	High	High	High	High	High	High	High	High	High	High	High	High	High	High	5.518e-05	1.045e-08	2.42	117.7
	FALSE	High	[K].FHETLEDVRDR.[M]		FALSE	0.131324	0.00301746	1	4	6	A0A287AG13	A0A287AG13 [2509-2519]		1	1416.69	0.77	0.91	1.182	0.999998	1	1	112	86.2	101.9	14.25	42.54	32.71		High	High	Peak Found	Peak Found	Peak Found	Peak Found	High	High	Peak Found	Peak Found	Peak Found	Peak Found	Peak Found	High	High	High	0.0003021	0.006184	1.21	25.36
	FALSE	High	[K].FPQQVNDYLSTFSWER.[Q]		FALSE	4.83564e-05	0.000605185	1	4	6	A0A287AG13	A0A287AG13 [2115-2130]		0	2016.95	1.618	1.583	0.979	0.999998	1	1	71.4	115.5	113.1	32.19	38.67	61.16		Peak Found	High	Peak Found	Peak Found	Peak Found	Peak Found	Peak Found	High	High	High	Peak Found	Peak Found	High	High	Peak Found	High	5.518e-05	3.53e-09	2.44	133.52
	FALSE	High	[R].FQPISTGVSPLALIR.[G]		FALSE	0.00085965	0.000605185	1	4	14	A0A287AG13	A0A287AG13 [211-225]		0	1598.93	0.916	0.864	0.944	0.999998	1	1	107.9	98.8	93.3	45.52	54.64	27.05		High	High	High	High	High	High	Peak Found	High	High	High	High	High	High	High	High	High	5.518e-05	6.396e-07	1.86	124.98
	FALSE	High	[R].FSDEGTHESQISFTVEGPITSFGLSNEIR.[S]		FALSE	0.162539	0.00587846	1	4	1	A0A287AG13	A0A287AG13 [2933-2961]		0	3184.51	0.252	0.953	3.777	0.999998	1	1	136	34.3	129.6	45.49	88.45	17.14		Peak Found	High	Not Found	Not Found	Not Found	Peak Found	Peak Found	Peak Found	Peak Found	Not Found	Peak Found	Peak Found	Not Found	Not Found	Not Found	High	0.0006636	0.009391	0.55	128.71
	FALSE	High	[R].FSTPEFTVLNTFHVPSFTIDLVEIK.[A]		FALSE	0.106018	0.00254829	1	4	3	A0A287AG13	A0A287AG13 [2642-2666]		0	2881.5	0.732	0.864	1.18	0.999998	1	1	115.5	84.6	99.8	53.22	89.55	66.54		Peak Found	High	Peak Found	Peak Found	High	Peak Found	Peak Found	Peak Found	Peak Found	Peak Found	Peak Found	Peak Found	Peak Found	High	Peak Found	High	0.0002628	0.004114	1.04	146.21
	FALSE	High	[K].FSVPAGISLPSFGTLTAR.[F]		FALSE	0.0005775	0.000605185	1	4	16	A0A287AG13	A0A287AG13 [3867-3884]		0	1820.99	0.933	1.382	1.482	0.999998	1	1	90.5	84.4	125.1	29.13	28.21	29.99		High	High	High	High	High	High	High	High	High	High	High	High	High	High	High	High	5.518e-05	3.12e-07	2.5	140.44
	FALSE	High	[R].FSYTENTGNNPASK.[G]		FALSE	0.000786547	0.000605185	1	4	14	A0A287AG13	A0A287AG13 [1434-1447]		0	1529.69	1.009	0.932	0.924	0.999998	1	1	102	102.9	95.1	17.82	24.41	23.64		High	High	High	High	High	High	High	High	High	High	High	High	High	High	Peak Found	High	5.518e-05	5.418e-07	2.11	29.13
	FALSE	High	[K].FVTQAEGVK.[Q]		FALSE	0.144785	0.0044825	1	3	5	A0A287AG13	A0A287AG13 [1031-1039]		0	978.525	0.987	1.128	1.142	0.999998	1	1	96.3	95.1	108.6	18.3	9.42	18.73		Peak Found	Peak Found	High	High	High	Peak Found	Peak Found	Peak Found	Peak Found	High	Peak Found	Peak Found	High	Peak Found	Peak Found	High	0.0004684	0.007474	1.08	23.91
	FALSE	High	[K].GFEPTLEALFGK.[Q]		FALSE	0.00348728	0.000605185	1	3	13	A0A287AG13	A0A287AG13 [692-703]		0	1308.68	1.976	9.743	4.93	0.999998	1	1	23.6	46.6	229.8	65.58	46.42	67.07		Peak Found	High	High	High	High	High	Peak Found	High	High	High	High	High	High	High	High	High	5.518e-05	8.028e-06	1.86	133.24
	FALSE	High	[R].GLADLTVLDSTITVPLLLSEPINVIDALEMR.[D]		FALSE	6.4766e-06	0.000605185	1	4	14	A0A287AG13	A0A287AG13 [2010-2040]		0	3321.82	0.727	0.791	1.087	0.999998	1	1	119.1	86.7	94.2	25.56	66.6	48.96		High	High	High	High	High	High	High	High	High	High	High	High	High	High	Peak Found	High	5.518e-05	9.388e-11	3.37	157.24
	FALSE	High	[R].GIISALLLPPETEETK.[Q]		FALSE	0.000572632	0.000605185	1	4	20	A0A287AG13	A0A287AG13 [155-170]		0	1710.95	1.113	0.829	0.745	0.999998	1	1	102	113.5	84.5	28.8	17.81	42.01		High	High	High	High	High	High	High	High	High	High	High	High	High	High	High	High	5.518e-05	3.073e-07	2.77	124.22
	FALSE	High	[K].GLQNSADQAYQGAVR.[Q]		FALSE	0.0695019	0.0010928	1	4	11	A0A287AG13	A0A287AG13 [4105-4119]		0	1577.77	0.862	1.287	1.493	0.999998	1	1	95.3	82.1	122.6	12.01	44.55	23.35		High	Peak Found	High	High	Peak Found	High	High	High	Peak Found	High	High	High	Peak Found	Peak Found	Peak Found	High	9.597e-05	0.001863	0.72	41.78
	FALSE	High	[R].GLSSEAVATLLPK.[L]		FALSE	0.000546585	0.000605185	1	4	15	A0A287AG13	A0A287AG13 [353-365]		0	1285.74	0.755	0.584	0.774	0.999998	1	1	128.2	96.8	74.9	29.73	70.59	24.94		High	High	High	High	High	High	High	High	High	High	High	High	High	High	High	High	5.518e-05	2.811e-07	2.13	95.01
	FALSE	High	[K].GREHVATEISIER.[N]		FALSE	0.176741	0.00719061	1	4	1	A0A287AG13	A0A287AG13 [191-203]		1	1496.78	1.204	1.31	1.089	0.999998	1	1	85.4	102.8	111.9	14.5	15.4	23.49		Peak Found	Peak Found	High	Peak Found	Peak Found	Peak Found	Peak Found	Peak Found	Peak Found	Peak Found	Peak Found	Peak Found	Peak Found	Peak Found	Peak Found	High	0.0008087	0.01113	1.45	23.16
	FALSE	High	[K].HININQPMR.[K]		FALSE	0.0482978	0.0010928	1	4	3	A0A287AG13	A0A287AG13 [2098-2106]		0	1122.58	0.694	0.794	1.144	0.999998	1	1	120.6	83.7	95.7	13.54	45.3	39.31		Peak Found	Peak Found	Peak Found	Peak Found	High	High	Peak Found	High	Peak Found	Peak Found	Peak Found	Peak Found	Peak Found	Peak Found	Peak Found	High	9.597e-05	0.0009555	0.97	22.91
	FALSE	High	[K].HSIPNPLDVFYAFINR.[N]		FALSE	0.00693959	0.000605185	1	4	14	A0A287AG13	A0A287AG13 [3181-3196]		0	1902.99	0.58	0.902	1.555	0.999998	1	1	120.9	70.1	109	33.01	65.14	41.68		High	High	High	High	High	High	High	Peak Found	High	High	High	High	High	High	High	High	5.518e-05	2.79e-05	1.52	145.89
	FALSE	High	[R].KGLQNSADQAYQGAVR.[Q]		FALSE	0.10687	0.00254829	1	4	3	A0A287AG13	A0A287AG13 [4104-4119]		1	1705.86	0.857	1.176	1.372	0.999998	1	1	98.9	84.8	116.3	18.88	22.33	13.63		Peak Found	Peak Found	Peak Found	Peak Found	Peak Found	Peak Found	High	Peak Found	Peak Found	Peak Found	Peak Found	Peak Found	Peak Found	High	High	High	0.0002628	0.004169	1.38	26.61
	FALSE	High	[K].KNVDASLTTTAR.[V]		FALSE	0.0658824	0.0010928	1	4	6	A0A287AG13	A0A287AG13 [3417-3428]		1	1276.69	1.066	1.16	1.087	0.999998	1	1	93	99.2	107.8	24.92	76.16	28		High	Peak Found	Peak Found	Peak Found	Peak Found	Peak Found	High	Not Found	Peak Found	Not Found	High	High	High	High	Peak Found	High	9.597e-05	0.001688	1.61	19.69
	FALSE	High	[R].KVELGDQVREVLLQTFLDNVSPGEK.[R]		FALSE	7.96922e-06	0.000605185	1	2	13	A0A287AG13	A0A287AG13 [529-553]		2	2813.5	1.063	3.508	3.299	0.999998	1	1	53.8	57.3	188.9	42.66	52.81	59.12		Peak Found	High	Peak Found	Peak Found	Peak Found	Peak Found	High	High	High	High	Peak Found	High	High	High	High	High	5.518e-05	1.364e-10	4.07	141.2
	FALSE	High	[R].KYVYSYEAESSSGVPGTADSR.[S]		FALSE	0.180795	0.00719061	1	3	7	A0A287AG13	A0A287AG13 [47-67]		1	2253.03	1.165	1.234	1.059	0.999998	1	1	88.3	102.8	108.9	11.93	25.95	46.06		Peak Found	High	High	Peak Found	High	Peak Found	Peak Found	High	High	High	Peak Found	Peak Found	High	Peak Found	Peak Found	High	0.0008087	0.01158	0.82	45.31
	FALSE	High	[K].LHDLQLLGR.[L]		FALSE	0.0489037	0.0010928	1	3	17	A0A287AG13	A0A287AG13 [785-793]		0	1064.62	0.859	0.881	1.026	0.999998	1	1	109.5	94	96.5	27.91	30.8	23.61		High	High	High	High	High	High	High	High	High	High	High	High	High	High	High	High	9.597e-05	0.0009748	2.47	50.08
	FALSE	High	[K].IHSGLEILLSYFQDLMEK.[S]		FALSE	0.000206497	0.000605185	1	3	3	A0A287AG13	A0A287AG13 [4233-4250]		0	2136.1	1.113	1.804	1.62	0.999998	1	1	76.6	85.3	138.1	59.31	31.59	60.32		Peak Found	Peak Found	Peak Found	Peak Found	High	Peak Found	Peak Found	Peak Found	Peak Found	Peak Found	Peak Found	High	Peak Found	High	Peak Found	High	5.518e-05	4.855e-08	2.1	150.5
	FALSE	High	[K].LKQQVEDIDAR.[V]		FALSE	0.000692764	0.000605185	1	4	30	A0A287AG13	A0A287AG13 [2282-2292]		1	1314.7	1.129	1.321	1.17	0.999998	1	1	86.9	98.2	114.9	15.37	33.99	16.75		High	High	High	High	High	High	High	High	High	High	High	High	High	High	High	High	5.518e-05	4.339e-07	2.55	21.28
	FALSE	High	[R].IKYTLNQNSVNIEIPLPFGGK.[S]		FALSE	0.0453774	0.0010928	1	4	8	A0A287AG13	A0A287AG13 [1281-1301]		1	2345.29	0.946	2.141	2.262	0.999998	1	1	73.4	69.5	157.1	37.41	80.68	69.48		High	High	High	Peak Found	High	Peak Found	Peak Found	Peak Found	Peak Found	Peak Found	Peak Found	High	High	High	High	High	9.597e-05	0.0008537	0.96	122.77
	FALSE	High	[K].LLAQEDQGDFQGLR.[N]		FALSE	0.00179522	0.000605185	1	4	12	A0A287AG13	A0A287AG13 [4153-4166]		0	1589.79	1.437	0.74	0.515	0.999998	1	1	94.5	135.7	69.9	89.13	51.71	35.22		High	Peak Found	High	High	High	High	High	High	High	High	Peak Found	Peak Found	High	High	High	High	5.518e-05	2.406e-06	1.59	69.87
	FALSE	High	[K].LIGATNTWLQEASR.[N]		FALSE	0.000315295	0.000605185	1	3	12	A0A287AG13	A0A287AG13 [1226-1239]		0	1559.82	1.143	1.907	1.669	0.999998	1	1	74.1	84.6	141.3	16.18	27.69	41.49		High	High	High	High	Peak Found	High	High	High	High	High	High	High	Peak Found	Peak Found	High	High	5.518e-05	1.046e-07	2.08	88.82
	FALSE	High	[K].LMEVSSPITLQALVQCGQPQCYTHILR.[W]	2xCarbamidomethyl [C16; C21]	FALSE	4.55808e-06	0.000605185	1	4	15	A0A287AG13	A0A287AG13 [366-392]		0	3142.58	0.944	0.776	0.822	0.999998	1	1	110.3	104.1	85.6	52.24	33.52	25.27		High	High	High	High	High	High	High	High	High	High	High	High	High	High	High	High	5.518e-05	5.003e-11	3.59	133.88
	FALSE	High	[K].LTGKIDFLNNYALLLSPSAQQASWQASAR.[F]		FALSE	0.000386315	0.000605185	1	4	13	A0A287AG13	A0A287AG13 [3061-3089]		1	3163.65	0.642	1.042	1.622	0.999998	1	1	111.8	71.8	116.4	44.58	65.76	39.6		High	High	High	Peak Found	High	High	High	Peak Found	High	High	High	High	High	High	High	High	5.518e-05	1.511e-07	1.59	138.76
	FALSE	High	[R].ITLPDLYLPEIR.[I]		FALSE	0.00234354	0.000605185	1	4	7	A0A287AG13	A0A287AG13 [2703-2714]		0	1442.83	1.14	0.739	0.648	0.999998	1	1	104.2	118.8	77	46.36	32.99	46.89		Peak Found	Peak Found	High	High	High	High	Peak Found	High	Peak Found	High	Peak Found	Peak Found	Peak Found	High	Peak Found	High	5.518e-05	3.891e-06	2.2	136.51
	FALSE	High	[R].ITQDGLSTSATTNLK.[Y]		FALSE	0.000741298	0.000605185	1	4	12	A0A287AG13	A0A287AG13 [1644-1658]		0	1549.81	0.875	0.883	1.01	0.999998	1	1	108.8	95.2	96.1	21.95	23.9	13.77		High	High	High	Peak Found	High	Peak Found	High	High	High	Peak Found	High	High	High	High	High	High	5.518e-05	4.892e-07	2.96	43.14
	FALSE	High	[K].MLETIWTPALSFQPVGFYLPSR.[E]		FALSE	5.90218e-08	0.000605185	1	4	14	A0A287AG13	A0A287AG13 [1308-1329]		0	2553.32	1.047	1.83	1.748	0.999998	1	1	77.4	81	141.6	30.37	66.72	43.44		High	Peak Found	High	High	High	Peak Found	Peak Found	High	Peak Found	High	High	High	High	High	High	High	5.518e-05	1.957e-14	4.46	147.3
	FALSE	High	[K].NFVASHLANILHSEESYIQELK.[K]		FALSE	0.0619307	0.0010928	1	3	3	A0A287AG13	A0A287AG13 [587-608]		0	2542.29	1.133	2.656	2.345	0.999998	1	1	62.6	71	166.4	73.59	36.89	58.38		Peak Found	Peak Found	Peak Found	High	Peak Found	High	Peak Found	Peak Found	Peak Found	Peak Found	Peak Found	Peak Found	Peak Found	High	Peak Found	High	9.597e-05	0.001507	0.53	129.91
	FALSE	High	[K].NHLQLEGLILTSGEHTSK.[A]		FALSE	0.0079751	0.000605185	1	4	3	A0A287AG13	A0A287AG13 [3567-3584]		0	1977.04	1.473	1.356	0.921	0.999998	1	1	78.3	115.4	106.3	62.74	35.82	31.22		Peak Found	Peak Found	Peak Found	High	Peak Found	Peak Found	Peak Found	High	Peak Found	Peak Found	Peak Found	Peak Found	Peak Found	High	Peak Found	High	5.518e-05	3.588e-05	1.56	66.47
	FALSE	High	[K].NKEDRVETFLDSTCSSTIQFLEYDLNVVGTHK.[I]	1xCarbamidomethyl [C14]	FALSE	0.0146763	0.000605185	1	4	8	A0A287AG13	A0A287AG13 [3902-3933]		2	3745.8	1.325	1.068	0.806	0.999998	1	1	88.4	117.1	94.4	59.53	43.24	44.52		Peak Found	Peak Found	Peak Found	High	High	High	Peak Found	High	High	High	High	Peak Found	Peak Found	Peak Found	Peak Found	High	5.518e-05	0.0001083	1.31	141.48
	FALSE	High	[R].NILQISLPELAVSGTSNK.[I]		FALSE	5.72767e-05	0.000605185	1	4	20	A0A287AG13	A0A287AG13 [3309-3326]		0	1884.04	0.643	0.731	1.136	0.999998	1	1	126.3	81.3	92.4	92.12	19.02	40.14		High	High	High	High	High	High	High	High	High	High	High	High	High	High	High	High	5.518e-05	4.82e-09	2.78	130.82
	FALSE	High	[R].NLPYAQNLQDHLSGLQELYLQK.[M]		FALSE	1.42933e-06	0.000605185	1	3	20	A0A287AG13	A0A287AG13 [1240-1261]		0	2585.34	1.214	1.339	1.103	0.999998	1	1	84.4	102.5	113	71.27	48.3	68.65		High	High	High	High	High	High	High	High	High	High	High	High	High	High	High	High	5.518e-05	6.154e-12	4.39	124.56
	FALSE	High	[K].NLTDFAEQYSIQDWAK.[N]		FALSE	2.36491e-05	0.000605185	1	4	3	A0A287AG13	A0A287AG13 [2557-2572]		0	1928.9	0.546	0.612	1.12	0.999998	1	1	139	76	85	55.67	74.97	25.89		High	Not Found	Not Found	Peak Found	High	Peak Found	Peak Found	Peak Found	Peak Found	Peak Found	Not Found	Not Found	Peak Found	Peak Found	High	High	5.518e-05	9.759e-10	4.74	129.9
	FALSE	High	[K].NPNAYPVSIPVQELTDK.[F]		FALSE	0.00493081	0.000605185	1	4	19	A0A287AG13	A0A287AG13 [3711-3727]		0	1884.97	0.962	0.912	0.948	0.999998	1	1	104.4	100.4	95.2	31.81	29.12	41.99		High	High	High	High	Peak Found	High	High	High	High	High	High	High	High	High	High	High	5.518e-05	1.499e-05	1.89	99.18
	FALSE	High	[K].NPNAYPVSIPVQELTDKFIIPGLK.[L]		FALSE	0.049517	0.0010928	1	4	5	A0A287AG13	A0A287AG13 [3711-3734]		1	2653.46	1.179	1.974	1.674	0.999998	1	1	72.2	85.2	142.6	40.69	75.8	57.5		Peak Found	High	Peak Found	Peak Found	High	Peak Found	High	Peak Found	Peak Found	High	Peak Found	Peak Found	Peak Found	Peak Found	High	High	9.597e-05	0.0009982	1.39	141.55
	FALSE	High	[K].NQNHHTINLPFFNILPEYFEK.[T]		FALSE	0.126759	0.00254829	1	4	6	A0A287AG13	A0A287AG13 [2060-2080]		0	2615.3	20.394	32.485	1.593			1	5.6	113.6	180.9		59.25	60.46		Not Found	Not Found	Not Found	Not Found	Peak Found	Peak Found	Peak Found	High	High	High	Peak Found	Peak Found	High	High	Peak Found	High	0.0002628	0.005784	0.84	138.52
	FALSE	High	[K].NSLFFSAQPLEITASTINEGNLR.[V]		FALSE	4.52128e-09	0.000605185	1	4	21	A0A287AG13	A0A287AG13 [3032-3054]		0	2522.29	0.773	0.991	1.282	0.999998	1	1	108.5	83.9	107.5	12.75	25.67	65.85		High	High	High	High	High	High	High	High	High	High	High	High	High	High	High	High	5.518e-05	1.891e-16	4.75	140.44
	FALSE	High	[K].QNFNLQLQPYSLVTTLNNDLK.[F]		FALSE	6.2082e-06	0.000605185	1	4	11	A0A287AG13	A0A287AG13 [1779-1799]		0	2463.29	1.08	1.669	1.545	0.999998	1	1	80	86.4	133.5	47.36	33.69	69.75		Peak Found	Peak Found	Peak Found	High	High	High	High	High	High	High	Peak Found	High	Peak Found	High	Peak Found	High	5.518e-05	8.729e-11	4.02	142.47
	FALSE	High	[R].QPSSLLNIHYLSQEVSLNANTENQK.[I]		FALSE	0.0297848	0.000605185	1	4	12	A0A287AG13	A0A287AG13 [3604-3628]		0	2827.42	0.75	0.821	1.094	0.999998	1	1	116.7	87.5	95.8	10.99	29.48	25.99		High	High	High	High	High	High	High	High	High	Peak Found	High	Peak Found	High	High	Peak Found	High	5.518e-05	0.0003945	1.23	105.47
	FALSE	High	[K].QQVEDIDAR.[V]		FALSE	0.0109821	0.000605185	1	4	5	A0A287AG13	A0A287AG13 [2284-2292]		0	1073.52	0.847	0.958	1.131	0.999998	1	1	107	90.6	102.5	17.68	31.88	29.28		High	Peak Found	Peak Found	Peak Found	Peak Found	Peak Found	Peak Found	Peak Found	Peak Found	High	High	Peak Found	Peak Found	High	High	High	5.518e-05	6.412e-05	2.3	22.94
	FALSE	High	[R].REQDMVNGIMFSLENLIK.[D]		FALSE	6.98825e-05	0.000605185	1	3	14	A0A287AG13	A0A287AG13 [742-759]		1	2137.08	0.931	0.787	0.845	0.999998	1	1	110.4	102.7	86.8	22.63	12.99	57.94		High	High	High	High	High	High	High	High	High	High	High	High	High	High	Peak Found	High	5.518e-05	6.872e-09	2.65	145
	FALSE	High	[K].RGIISALLLPPETEETK.[Q]		FALSE	0.121856	0.00254829	1	4	4	A0A287AG13	A0A287AG13 [154-170]		1	1867.05	1.875	2.019	1.077	0.999998	1	1	61.3	114.9	123.8	73.51	48.41	72.14		Peak Found	Peak Found	Peak Found	High	Peak Found	Peak Found	Peak Found	High	Peak Found	Peak Found	Peak Found	High	Peak Found	Peak Found	High	High	0.0002628	0.005383	1.21	98.01
	FALSE	High	[K].SAHVTPAFQVPFTDLR.[F]		FALSE	0.129786	0.00301746	1	4	3	A0A287AG13	A0A287AG13 [3740-3755]		0	1785.93	1.045	0.688	0.658	0.999998	1	1	109.8	114.7	75.5	35.16	34.74	35.77		Peak Found	High	Peak Found	Peak Found	High	Peak Found	Peak Found	Peak Found	Peak Found	Peak Found	Peak Found	Peak Found	Peak Found	Peak Found	Peak Found	High	0.0003021	0.00606	0.93	95.79
	FALSE	High	[R].SFDYHHFLDETNK.[N]		FALSE	0.0140728	0.000605185	1	4	9	A0A287AG13	A0A287AG13 [2426-2438]		0	1652.73	0.931	0.939	1.009	0.999998	1	1	104.5	97.3	98.2	14.66	8.93	24.45		High	Peak Found	High	High	High	Peak Found	Peak Found	Peak Found	Peak Found	High	Peak Found	High	High	High	High	High	5.518e-05	0.0001004	1.28	69.04
	FALSE	High	[R].SGVQMNTNFFHETGLEAR.[V]		FALSE	0.11759	0.00254829	1	3	3	A0A287AG13	A0A287AG13 [893-910]		0	2037.94	0.965	0.988	1.023	0.999998	1	1	101.6	98.1	100.3	32.2	32.83	31.01		Peak Found	Peak Found	Peak Found	High	Peak Found	Peak Found	Peak Found	High	Peak Found	Peak Found	Peak Found	Peak Found	Peak Found	Peak Found	High	High	0.0002628	0.004997	0.49	83.62
	FALSE	High	[K].SLLDHRVPQTDMTFR.[H]		FALSE	0.0906136	0.00210807	1	3	5	A0A287AG13	A0A287AG13 [1206-1220]		1	1815.92	1.016	1.564	1.539	0.999998	1	1	83.8	85.2	131.1	22.75	73.18	58.46		Peak Found	Peak Found	Peak Found	High	High	Peak Found	Peak Found	Peak Found	Peak Found	Peak Found	Peak Found	Peak Found	High	High	High	High	0.0002286	0.003064	1.15	65.04
	FALSE	High	[K].SISLPSLDPVSTTIEGNLIFDPNNYLPK.[E]		FALSE	0.00559642	0.000605185	1	3	14	A0A287AG13	A0A287AG13 [638-665]		0	3044.58	1.281	1.19	0.929	0.999998	1	1	86.4	110.7	102.9	54.3	31.51	83.26		High	High	High	High	High	High	High	High	High	High	High	High	Peak Found	High	High	High	5.518e-05	1.877e-05	2.22	147.07
	FALSE	High	[K].SNLYYRPQSSPDK.[K]		FALSE	1.47213e-05	0.000605185	1	4	29	A0A287AG13	A0A287AG13 [4020-4032]		0	1554.75	1.057	1.111	1.052	0.999998	1	1	94.7	100.1	105.2	10.32	19.67	18.16		High	High	High	High	High	High	High	High	High	High	High	High	High	High	High	High	5.518e-05	4.151e-10	2.22	23.35
	FALSE	High	[K].SNLYYRPQSSPDKK.[L]		FALSE	0.0249897	0.000605185	1	4	3	A0A287AG13	A0A287AG13 [4020-4033]		1	1682.85	0.497	0.715	1.438	0.999998	1	1	135.6	67.4	97	14.04	90.2	52.48		Peak Found	Peak Found	Peak Found	Peak Found	High	Not Found	Not Found	Not Found	Peak Found	Peak Found	Peak Found	High	Peak Found	High	Not Found	High	5.518e-05	0.0002847	2.73	19.31
	FALSE	High	[K].TEAIPPLIENR.[Q]		FALSE	0.0122508	0.000605185	1	3	8	A0A287AG13	A0A287AG13 [946-956]		0	1252.69	0.894	1.075	1.202	0.999998	1	1	101.1	90.3	108.6	26.38	31.01	19.7		High	High	Peak Found	Peak Found	High	Peak Found	Peak Found	High	Peak Found	Peak Found	High	High	High	Peak Found	Peak Found	High	5.518e-05	7.774e-05	1.56	69.44
	FALSE	High	[R].TFQIPGYTIPVINIEVSPFTVK.[M]		FALSE	7.97019e-07	0.000605185	1	4	26	A0A287AG13	A0A287AG13 [3242-3263]		0	2463.35	0.757	1.315	1.737	0.999998	1	1	97.6	73.9	128.4	43.48	69.09	29.75		High	High	High	High	High	High	High	High	High	High	High	High	High	High	High	High	5.518e-05	2.144e-12	4.18	145.69
	FALSE	High	[R].TIDQMLNSELQWPVPEVYLR.[D]		FALSE	0.000100991	0.000605185	1	4	7	A0A287AG13	A0A287AG13 [2672-2691]		0	2431.23	1.156	1.007	0.871	0.999998	1	1	94.8	109.6	95.5	48.37	47.95	56.04		High	Peak Found	High	High	High	High	Peak Found	High	Peak Found	Peak Found	Peak Found	Peak Found	Peak Found	Peak Found	Peak Found	High	5.518e-05	1.336e-08	2.53	144.55
	FALSE	High	[R].TLQGIPQMITEIIR.[K]		FALSE	0.00365322	0.000605185	1	3	15	A0A287AG13	A0A287AG13 [801-814]		0	1612.91	0.794	0.886	1.116	0.999998	1	1	111.9	88.9	99.2	39.54	30.3	34.03		High	High	High	High	High	High	High	High	High	High	High	High	High	High	High	High	5.518e-05	8.695e-06	1.76	142.67
	FALSE	High	[K].TQLNQNEYSQNFDAYNTK.[D]		FALSE	7.5435e-07	0.000605185	1	4	16	A0A287AG13	A0A287AG13 [1982-1999]		0	2177.97	1.121	1.198	1.068	0.999998	1	1	90.4	101.4	108.3	8.55	24.05	22.34		High	High	High	High	High	High	High	High	High	High	High	High	High	High	High	High	5.518e-05	1.948e-12	3.45	60.99
	FALSE	High	[R].TTIPFQEIKEVIEHVK.[Y]		FALSE	0.0318425	0.000605185	1	4	1	A0A287AG13	A0A287AG13 [2300-2315]		1	1911.06	1.6	2.609	1.631	0.999998	1	1	57.6	92.2	150.3	100.35	92.54	81.39		Peak Found	High	Peak Found	Peak Found	Peak Found	Peak Found	Peak Found	Peak Found	Peak Found	Peak Found	Peak Found	Peak Found	Peak Found	Peak Found	Peak Found	High	5.518e-05	0.0004451	1.43	115.92
	FALSE	High	[K].VDVLTQYSNPETSSVPFFEVTVPAYQLTVSPFTLPK.[S]		FALSE	5.42183e-06	0.000605185	1	4	19	A0A287AG13	A0A287AG13 [3792-3827]		0	4001.05	0.821	0.954	1.162	0.999998	1	1	108.1	88.8	103.2	40.38	51.5	53.86		High	High	High	High	High	High	High	High	High	High	High	High	High	High	High	High	5.518e-05	6.825e-11	4.81	148.34
	FALSE	High	[R].VFGFAPADLFEIGLEGK.[G]		FALSE	0.000138133	0.000605185	1	3	13	A0A287AG13	A0A287AG13 [675-691]		0	1809.94	0.52	0.63	1.21	0.999998	1	1	139.5	72.6	87.9	30.28	66.17	74.39		High	Peak Found	High	High	High	High	Peak Found	High	High	High	High	High	High	High	High	High	5.518e-05	2.359e-08	3.13	146.21
	FALSE	High	[R].VLLDQLR.[T]		FALSE	0.104753	0.00254829	1	4	8	A0A287AG13	A0A287AG13 [2293-2299]		0	856.525	1.012	1.003	0.992	0.999998	1	1	99.5	100.7	99.8	19.53	23.36	26.78		Peak Found	Peak Found	High	Peak Found	High	Peak Found	High	High	High	High	High	High	Peak Found	Peak Found	Peak Found	High	0.0002628	0.004031	1.44	59.74
	FALSE	High	[K].VNNQLTLNSNTK.[Y]		FALSE	0.0371562	0.000605185	1	4	6	A0A287AG13	A0A287AG13 [2874-2885]		0	1345.71	1.284	1.34	1.044	0.999998	1	1	82.8	106.3	111	22.86	36.35	27.71		Peak Found	Peak Found	High	High	High	Peak Found	Peak Found	High	High	Peak Found	Peak Found	Peak Found	Peak Found	High	Peak Found	High	5.518e-05	0.0005898	1.25	27.36
	FALSE	High	[K].VSALLTLAEQTGTWK.[L]		FALSE	0.000146565	0.000605185	1	4	9	A0A287AG13	A0A287AG13 [1965-1979]		0	1617.88	0.613	0.952	1.552	0.999998	1	1	117	71.7	111.3	28.49	50.6	44.94		High	High	Peak Found	Peak Found	High	High	Peak Found	High	Peak Found	Peak Found	High	High	Peak Found	Peak Found	High	High	5.518e-05	2.627e-08	3.64	119.44
	FALSE	High	[K].VTQLLPGEKNEQVK.[N]		FALSE	0.103501	0.00254829	1	3	2	A0A287AG13	A0A287AG13 [573-586]		1	1582.88	1.305	1.512	1.159	0.999998	1	1	78.6	102.5	118.9	27	34.28	14.32		Peak Found	Peak Found	High	Peak Found	High	Peak Found	Peak Found	Peak Found	Peak Found	Peak Found	Peak Found	Peak Found	Peak Found	Peak Found	Peak Found	High	0.0002628	0.003924	1.05	28.9
	FALSE	High	[K].YDFNSPK.[L]		FALSE	0.0955015	0.00210807	1	4	2	A0A287AG13	A0A287AG13 [3460-3466]		0	870.399	0.816	1.006	1.233	0.999998	1	1	106.3	86.7	107	13.49	18.37	33.78		Peak Found	Peak Found	Peak Found	Peak Found	Peak Found	High	Peak Found	Peak Found	Peak Found	Peak Found	Peak Found	High	Peak Found	Peak Found	Peak Found	High	0.0002286	0.003376	1.36	29.33
	FALSE	High	[K].YGAALDKFPQQVNDYLSTFSWER.[Q]		FALSE	0.000544277	0.000605185	1	4	9	A0A287AG13	A0A287AG13 [2108-2130]		1	2735.31	0.968	1.491	1.54	0.999998	1	1	86.7	84	129.3	67.92	40.34	18.52		High	Peak Found	Peak Found	High	High	Peak Found	Peak Found	High	High	High	High	Peak Found	Not Found	High	High	High	5.518e-05	2.798e-07	2.52	140.12
	FALSE	High	[K].YGMMAQVTQTLK.[L]		FALSE	0.00101392	0.000605185	1	4	12	A0A287AG13	A0A287AG13 [272-283]		0	1370.68	0.763	0.745	0.977	0.999998	1	1	119.6	91.2	89.1	35.76	62.26	28.28		High	High	High	High	High	Peak Found	Peak Found	High	High	High	High	High	High	High	Peak Found	High	5.518e-05	8.58e-07	2.01	75.18
	FALSE	High	[K].YHQEYTGLDLR.[D]		FALSE	0.000650153	0.000605185	1	4	9	A0A287AG13	A0A287AG13 [4086-4096]		0	1394.67	0.853	0.851	0.997	0.999998	1	1	111	94.6	94.4	21.24	19.56	33.61		High	High	High	Peak Found	High	Peak Found	Peak Found	High	High	High	High	Peak Found	Peak Found	Peak Found	High	High	5.518e-05	3.855e-07	2.47	42.97
	FALSE	High	[K].YKVEKPLDQQPR.[T]		FALSE	0.00013639	0.000605185	1	4	14	A0A287AG13	A0A287AG13 [3230-3241]		1	1500.82	1.085	0.964	0.889	0.999998	1	1	98.4	106.7	94.9	22.95	11.92	17.84		High	High	High	High	High	High	High	High	High	High	High	High	High	High	Peak Found	High	5.518e-05	2.298e-08	3.84	19.65
	FALSE	High	[K].YQLTDVVSEYGEQLK.[S]		FALSE	0.000256244	0.000605185	1	3	7	A0A287AG13	A0A287AG13 [4268-4282]		0	1771.87	0.515	0.916	1.779	0.999998	1	1	123.4	63.6	113.1	47.82	65.65	33.41		High	High	Peak Found	Peak Found	High	High	Peak Found	Peak Found	Peak Found	Peak Found	High	High	High	Peak Found	Peak Found	High	5.518e-05	7.175e-08	2.4	112.09
	FALSE	High	[K].YSPLVLENELNTALGLSGASLK.[L]		FALSE	2.15518e-07	0.000605185	1	4	23	A0A287AG13	A0A287AG13 [1659-1680]		0	2289.23	1.225	1.026	0.838	0.999998	1	1	92.3	113	94.7	75.83	65.39	79.91		High	High	High	High	High	High	High	High	High	High	High	High	High	High	High	High	5.518e-05	2.029e-13	5.34	144.54
	FALSE	High	[K].YTLNQNSVNIEIPLPFGGK.[S]		FALSE	0.000123217	0.000605185	1	4	24	A0A287AG13	A0A287AG13 [1283-1301]		0	2104.11	1.393	1.495	1.074	0.999998	1	1	77.2	107.5	115.4	48.06	36.61	36.43		High	High	High	High	High	High	High	High	High	High	High	High	High	High	High	High	5.518e-05	1.912e-08	2.14	135.61
	FALSE	High	[K].YTVSATDFASQLSSQVEQFVQEDIQEYLSILADADGK.[G]		FALSE	5.33145e-07	0.000605185	1	3	6	A0A287AG13	A0A287AG13 [4433-4469]		0	4095.96	1.443	1.797	1.245	0.999998	1	1	70.8	102.1	127.1	35.69	58.58	61.63		Peak Found	Peak Found	Not Found	High	Peak Found	High	High	Not Found	Peak Found	Peak Found	Peak Found	High	High	High	Peak Found	High	5.518e-05	1.037e-12	3.93	157.46
	FALSE	High	[K].YVYSYEAESSSGVPGTADSR.[S]		FALSE	1.34124e-05	0.000605185	1	3	14	A0A287AG13	A0A287AG13 [48-67]		0	2124.94	1.06	1.169	1.103	0.999998	1	1	92.9	98.5	108.6	13.05	13.05	35.72		High	High	High	High	High	High	High	High	High	High	Peak Found	High	High	High	High	High	5.518e-05	3.496e-10	2.55	61.36
FALSE	High	Master Protein	A0A286ZY95	Fibronectin 1 OS=Sus scrofa OX=9823 GN=FN1 PE=1 SV=1	0	FALSE	503.366	45	64	760	64	2380	262.2	5.94	956.26	64											0	0	1.039	0.893	0.86	0.891477	0.955885	0.742007	102.3	106.3	91.4	24.95	35.08	39.62	High	High	High	High	High	High	High	High	High
	Checked	Confidence	Annotated Sequence	Modifications	Contaminant	Qvality PEP	Qvality q-value	# Protein Groups	# Proteins	# PSMs	Master Protein Accessions	Positions in Master Proteins	Modifications in Master Proteins	# Missed Cleavages	Theo. MH+ [Da]	Abundance Ratio: (Group_2) / (Group_1)	Abundance Ratio: (Group_3) / (Group_1)	Abundance Ratio: (Group_3) / (Group_2)	Abundance Ratio Adj. P-Value: (Group_2) / (Group_1)	Abundance Ratio Adj. P-Value: (Group_3) / (Group_1)	Abundance Ratio Adj. P-Value: (Group_3) / (Group_2)	Abundances (Grouped): Group_1	Abundances (Grouped): Group_2	Abundances (Grouped): Group_3	Abundances (Grouped) CV [%]: Group_1	Abundances (Grouped) CV [%]: Group_2	Abundances (Grouped) CV [%]: Group_3	Quan Info	Found in Sample: [S1] F1: Sample, Group_1	Found in Sample: [S2] F2: Sample, Group_1	Found in Sample: [S3] F3: Sample, Group_1	Found in Sample: [S4] F4: Sample, Group_1	Found in Sample: [S5] F5: Sample, Group_1	Found in Sample: [S6] F6: Sample, Group_2	Found in Sample: [S7] F7: Sample, Group_2	Found in Sample: [S8] F8: Sample, Group_2	Found in Sample: [S9] F9: Sample, Group_2	Found in Sample: [S10] F10: Sample, Group_2	Found in Sample: [S11] F11: Sample, Group_3	Found in Sample: [S12] F12: Sample, Group_3	Found in Sample: [S13] F13: Sample, Group_3	Found in Sample: [S14] F14: Sample, Group_3	Found in Sample: [S15] F15: Sample, Group_3	Confidence (by Search Engine): Sequest HT	Percolator q-Value (by Search Engine): Sequest HT	Percolator PEP (by Search Engine): Sequest HT	XCorr (by Search Engine): Sequest HT	Top Apex RT [min]
	FALSE	High	[K].CDPHEATCYDDGK.[T]	2xCarbamidomethyl [C1; C8]	FALSE	3.29037e-06	0.000605185	1	3	25	A0A286ZY95	A0A286ZY95 [2282-2294]		0	1567.58	0.01	1.002	100				149.8		150.2					High	High	Not Found	High	High	Not Found	High	Not Found	High	High	High	High	High	High	High	High	5.518e-05	2.763e-11	4.83	19.09
	FALSE	High	[K].CDPVDQCQDSETR.[T]	2xCarbamidomethyl [C1; C7]	FALSE	3.73534e-05	0.000605185	1	3	14	A0A286ZY95	A0A286ZY95 [554-566]		0	1609.62	1.092	0.654	0.599	0.999998	1	1	109.2	119.3	71.5	39.34	41.9	25.73		Peak Found	High	High	High	High	High	High	High	High	High	High	High	High	High	High	High	5.518e-05	2.227e-09	3.31	20.81
	FALSE	High	[R].CTCVGNGRGEWTCVAYSQLR.[D]	3xCarbamidomethyl [C1; C3; C13]	FALSE	0.171457	0.00681393	1	3	1	A0A286ZY95	A0A286ZY95 [495-514]		1	2374.05													No Quan Values	Not Found	Not Found	Not Found	Not Found	Not Found	Not Found	Not Found	Not Found	Not Found	High	Not Found	Not Found	Not Found	Not Found	Not Found	High	0.00078	0.01048	0.95
	FALSE	High	[R].DLQVIATTPTSLLISWDAPAVTVR.[Y]		FALSE	0.00019794	0.000605185	1	3	1	A0A286ZY95	A0A286ZY95 [1447-1470]		0	2567.41	1.085	1.075	0.991	0.999998	1	1	94.9	103	102.1	24.76	26.79	53.35		Peak Found	Peak Found	Peak Found	Peak Found	Peak Found	Peak Found	Peak Found	Peak Found	Peak Found	Peak Found	High	Peak Found	Peak Found	Peak Found	Peak Found	High	5.518e-05	4.524e-08	3.12	146.53
	FALSE	High	[K].DSMIWDCTCIGAGR.[G]	2xCarbamidomethyl [C7; C9]	FALSE	0.0137803	0.000605185	1	3	12	A0A286ZY95	A0A286ZY95 [115-128]		0	1641.68	1.575	1.458	0.926	0.999998	1	1	74.4	117.2	108.5	63.16	75.03	50.36		High	High	High	Peak Found	Peak Found	Peak Found	High	Peak Found	Peak Found	High	High	High	Peak Found	Peak Found	High	High	5.518e-05	9.619e-05	1.41	98.92
	FALSE	High	[K].EATIPGHLNSYTIK.[G]		FALSE	0.0118955	0.000605185	1	3	9	A0A286ZY95	A0A286ZY95 [655-668]		0	1543.81	1.471	1.16	0.789	0.999998	1	1	82.6	121.5	95.9	31.66	56.2	34.23		High	Peak Found	High	High	Peak Found	Peak Found	Peak Found	Peak Found	High	High	High	High	Peak Found	High	High	High	5.518e-05	7.376e-05	1.96	51.81
	FALSE	High	[K].ESVPISDTIIPAVPPPTDLR.[F]		FALSE	0.000403015	0.000605185	1	1	27	A0A286ZY95	A0A286ZY95 [1254-1273]		0	2117.15	1.035	1.121	1.083	0.999998	1	1	95	98.4	106.6	46.93	99.37	44.04		High	High	High	Peak Found	High	High	High	High	High	High	High	High	High	High	High	High	5.518e-05	1.627e-07	2.04	120.92
	FALSE	High	[K].ESVPISDTIIPAVPPPTDLRFTNVGPDTIR.[V]		FALSE	0.045189	0.0010928	1	1	1	A0A286ZY95	A0A286ZY95 [1254-1283]		1	3217.71		100	100						300			108.22		Not Found	Not Found	Not Found	Not Found	Not Found	Not Found	Not Found	Not Found	Not Found	Not Found	Not Found	Peak Found	Not Found	Peak Found	High	High	9.597e-05	0.0008447	0.91	134.56
	FALSE	High	[R].EVTSDSGSIVVSGLTPGVEYVYTISVLR.[D]		FALSE	0.00105775	0.000605185	1	3	8	A0A286ZY95	A0A286ZY95 [1129-1156]		0	2927.52	1.087	1.995	1.836	0.999998	1	1	73.5	79.9	146.6	82.73	77.52	75.93		High	Peak Found	High	Peak Found	Peak Found	Peak Found	High	Peak Found	High	High	High	High	Peak Found	High	Peak Found	High	5.518e-05	9.249e-07	1.78	144.85
	FALSE	High	[R].EVVPRPRPGVTEATITGLEPATEYTIQVIALK.[N]		FALSE	0.000271885	0.000605185	1	3	20	A0A286ZY95	A0A286ZY95 [1940-1971]		0	3448.91	1.844	1.276	0.692	0.999998	1	1	72.8	134.3	92.9	69.95	63.95	34.15		High	High	High	High	High	High	High	High	High	High	Peak Found	High	High	High	High	High	5.518e-05	7.967e-08	2.46	124.29
	FALSE	High	[K].EYLGAICSCTCFGGQR.[G]	3xCarbamidomethyl [C7; C9; C11]	FALSE	2.02211e-05	0.000605185	1	3	14	A0A286ZY95	A0A286ZY95 [2305-2320]		0	1878.79	0.474	0.388	0.818	0.999998	1	1	161.2	76.4	62.5	47.85	37.32	78.21		High	High	High	Peak Found	High	High	High	High	High	High	High	High	High	High	High	High	5.518e-05	7.343e-10	2.61	79.34
	FALSE	High	[K].FGFCPMAAHEEICTTNEGVMYR.[I]	2xCarbamidomethyl [C4; C13]	FALSE	0.000260618	0.000605185	1	3	9	A0A286ZY95	A0A286ZY95 [457-478]		0	2620.11	0.51	0.337	0.661	0.999998	1	1	162.4	82.8	54.8	73.92	43	95.93		High	High	High	Peak Found	High	High	Peak Found	Peak Found	High	High	Peak Found	High	Peak Found	High	Peak Found	High	5.518e-05	7.41e-08	1.69	93.51
	FALSE	High	[R].FLATTPNSLLVSWQPPR.[A]		FALSE	3.76761e-06	0.000605185	1	3	34	A0A286ZY95	A0A286ZY95 [1905-1921]		0	1927.04	0.947	0.975	1.029	0.999998	1	1	102.7	97.3	100.1	62.44	36.93	35.13		High	High	High	High	High	High	High	High	High	High	High	High	High	High	High	High	5.518e-05	3.529e-11	3.4	127.98
	FALSE	High	[K].FTQVTPTSLTAQWTAPNVQLTGYR.[V]		FALSE	1.05859e-08	0.000605185	1	3	29	A0A286ZY95	A0A286ZY95 [1724-1747]		0	2680.37	0.503	0.643	1.278	0.999998	1	1	139.8	70.4	89.9	36.53	31.64	45.55		High	High	High	High	High	High	High	High	High	High	High	High	High	High	High	High	5.518e-05	8.779e-16	5.39	126.75
	FALSE	High	[R].GATYNIIVEALK.[D]		FALSE	0.0165064	0.000605185	1	3	1	A0A286ZY95	A0A286ZY95 [2159-2170]		0	1291.73	1.106	0.893	0.808	0.999998	1	1	100	110.6	89.3	43.94	50.5	29.19		Peak Found	Peak Found	Peak Found	Peak Found	Peak Found	Peak Found	Peak Found	Peak Found	High	Peak Found	Peak Found	Peak Found	Peak Found	Peak Found	Peak Found	High	5.518e-05	0.0001339	1.81	106.4
	FALSE	High	[R].GDSPASSKPVSIDYR.[T]		FALSE	0.118057	0.00254829	1	3	5	A0A286ZY95	A0A286ZY95 [1519-1533]		0	1578.78	0.655	0.465	0.71	0.999998	1	1	141.5	92.7	65.8	40.2	47.83	59.72		High	Peak Found	High	Peak Found	High	Peak Found	Peak Found	High	Peak Found	Peak Found	High	Peak Found	Peak Found	Peak Found	Peak Found	High	0.0002628	0.005036	0.74	31.11
	FALSE	High	[R].GDSPASSKPVSIDYRTEIDKPSQMQVTDVQDNSISVR.[W]		FALSE	0.00924177	0.000605185	1	3	8	A0A286ZY95	A0A286ZY95 [1519-1555]		1	4049.97	1.815	2.091	1.152	0.999998	1	1	61.1	111	127.9	46.03	78.75	64.41		Peak Found	Peak Found	High	Peak Found	Peak Found	Peak Found	High	High	High	High	Peak Found	High	High	High	Peak Found	High	5.518e-05	4.689e-05	1.45	76.37
	FALSE	High	[R].GFNCESKPEPEETCFDK.[Y]	2xCarbamidomethyl [C4; C14]	FALSE	5.6809e-07	0.000605185	1	3	12	A0A286ZY95	A0A286ZY95 [82-98]		0	2073.85	0.834	0.542	0.65	0.999998	1	1	126.2	105.3	68.5	30.01	54.65	59.46		High	Peak Found	High	High	High	Peak Found	Peak Found	High	High	Peak Found	High	High	Peak Found	High	High	High	5.518e-05	1.163e-12	3.33	37.72
	FALSE	High	[R].GNLLQCICTGNGR.[G]	2xCarbamidomethyl [C6; C8]	FALSE	0.00236345	0.000605185	1	3	8	A0A286ZY95	A0A286ZY95 [252-264]		0	1462.69	0.862	0.712	0.825	0.999998	1	1	116.6	100.5	82.9	29.86	37.68	54.72		High	High	High	High	Peak Found	Peak Found	High	Peak Found	High	High	Peak Found	Peak Found	Peak Found	High	Peak Found	High	5.518e-05	3.955e-06	1.49	69.21
	FALSE	High	[R].HRPGPYTPNVNEEIQVGHVPR.[G]		FALSE	0.00385951	0.000605185	1	3	8	A0A286ZY95	A0A286ZY95 [2065-2085]		0	2396.22	0.955	0.877	0.918	0.999998	1	1	105.9	101.2	92.9	35.63	32.78	53.71		Peak Found	Peak Found	High	Peak Found	High	Peak Found	Peak Found	High	High	High	Peak Found	High	Peak Found	Peak Found	High	High	5.518e-05	9.626e-06	2.35	43.25
	FALSE	High	[R].HTSLQTTSAGSGSFTDVR.[T]		FALSE	0.000893025	0.000605185	1	3	15	A0A286ZY95	A0A286ZY95 [272-289]		0	1851.88	1.626	1.195	0.735	0.999998	1	1	78.5	127.7	93.8	40.05	44.65	25.38		High	High	High	Peak Found	High	Peak Found	High	High	High	High	High	High	High	High	High	High	5.518e-05	6.829e-07	1.97	34.1
	FALSE	High	[K].HYQINQQWER.[T]		FALSE	0.0100959	0.000605185	1	3	5	A0A286ZY95	A0A286ZY95 [56-65]		0	1401.67	1.376	1.113	0.809	0.999998	1	1	86	118.3	95.7	37.63	36.44	16.95		Peak Found	Peak Found	Peak Found	Peak Found	High	Peak Found	Peak Found	Peak Found	High	High	Peak Found	High	Peak Found	High	Peak Found	High	5.518e-05	5.474e-05	2.2	32.06
	FALSE	High	[R].KRTDELPQLVTLPHPNLHGPEILDVPSTVQK.[T]		FALSE	0.211457	0.00989226	1	3	1	A0A286ZY95	A0A286ZY95 [1983-2013]		2	3471.9	1.795	3.815	2.125	0.999998	1	1	45.4	81.5	173.1	66.79	110.41	77.96		Peak Found	Not Found	Peak Found	Peak Found	Not Found	Peak Found	High	Peak Found	Peak Found	Peak Found	Peak Found	Peak Found	Peak Found	Peak Found	Peak Found	High	0.001027	0.01599	0.94	99.45
	FALSE	High	[K].KVVTPLSPPTNLHLEANPDTGVLTVSWER.[S]		FALSE	3.46181e-06	0.000605185	1	3	12	A0A286ZY95	A0A286ZY95 [1168-1196]		1	3170.68	0.785	1.01	1.285	0.999998	1	1	107.3	84.3	108.4	85.69	58.45	56.52		Peak Found	High	Peak Found	High	High	High	High	High	Peak Found	High	High	Peak Found	High	High	Peak Found	High	5.518e-05	3.043e-11	3.34	113.92
	FALSE	High	[K].LGVRPSQGGEAPR.[E]		FALSE	6.72807e-06	0.000605185	1	3	31	A0A286ZY95	A0A286ZY95 [1116-1128]		0	1323.71	1.077	0.912	0.847	0.999998	1	1	100.4	108.1	91.5	22.97	78.17	43.14		High	High	High	High	High	High	High	High	High	High	High	High	High	High	High	High	5.518e-05	1.005e-10	5.19	19.19
	FALSE	High	[K].IREEVVTVGNSVDQGLSQPTDDSCFDPYTVSHYAIGEEWER.[L]	1xCarbamidomethyl [C24]	FALSE	2.7204e-08	0.000605185	1	3	14	A0A286ZY95	A0A286ZY95 [2177-2217]		1	4685.14	0.474	0.411	0.868	0.999998	1	1	159.2	75.4	65.5	47.21	38.79	92.5		High	High	High	High	High	High	Peak Found	High	High	High	High	High	High	High	High	High	5.518e-05	4.841e-15	5.96	121.34
	FALSE	High	[K].LSCQCLGFGSGHFR.[C]	2xCarbamidomethyl [C3; C5]	FALSE	0.000147187	0.000605185	1	3	12	A0A286ZY95	A0A286ZY95 [2225-2238]		0	1625.73	0.788	1.303	1.654	0.999998	1	1	97.1	76.5	126.5	31.93	70.48	54.03		High	High	High	Peak Found	High	Peak Found	Peak Found	Peak Found	High	High	High	High	Peak Found	High	High	High	5.518e-05	2.644e-08	3.12	54.84
	FALSE	High	[R].ISCTIANR.[C]	1xCarbamidomethyl [C3]	FALSE	0.00679482	0.000605185	1	3	12	A0A286ZY95	A0A286ZY95 [131-138]		0	934.477	1.915	2.545	1.329	0.999998	1	1	54.9	105.2	139.8	63.08	41.88	32.14		High	High	High	Peak Found	High	Not Found	High	Not Found	High	High	High	High	High	High	High	High	5.518e-05	2.67e-05	1.49	20.82
	FALSE	High	[R].ISCTIANRCHEGGQSYK.[I]	2xCarbamidomethyl [C3; C9]	FALSE	3.98017e-05	0.000605185	1	3	9	A0A286ZY95	A0A286ZY95 [131-147]		1	1980.9	0.951	1.919	2.017	0.999998	1	1	77.5	73.8	148.7	13.5	83.33	38.42		Peak Found	Not Found	High	Not Found	High	High	Not Found	High	Peak Found	High	High	High	Not Found	High	Not Found	High	5.518e-05	2.489e-09	2.87	19.22
	FALSE	High	[R].LTVGLTR.[G]		FALSE	0.0974458	0.00210807	1	3	3	A0A286ZY95	A0A286ZY95 [1028-1034]		0	759.472	1.002	1.215	1.212	0.999998	1	1	93.3	93.5	113.3	52.52	72.07	61.25		Peak Found	Peak Found	High	Peak Found	Peak Found	Peak Found	Peak Found	Peak Found	Peak Found	High	High	Peak Found	Peak Found	Peak Found	Peak Found	High	0.0002286	0.003522	1.44	36.93
	FALSE	High	[R].ITYGETGGNSPVQEFTVPGSK.[S]		FALSE	1.31904e-07	0.000605185	1	3	17	A0A286ZY95	A0A286ZY95 [1474-1494]		0	2168.05	0.717	0.663	0.924	0.999998	1	1	126	90.4	83.5	38.8	24.6	44.69		High	High	High	High	High	Peak Found	High	Peak Found	Peak Found	High	High	High	High	High	Peak Found	High	5.518e-05	8.361e-14	4.01	86.13
	FALSE	High	[K].IYLYTLNDNAR.[S]		FALSE	0.000631174	0.000605185	1	3	8	A0A286ZY95	A0A286ZY95 [1875-1885]		0	1355.7	1.953	1.865	0.955	0.999998	1	1	62.3	121.6	116.1	33.25	65.53	46.09		High	Peak Found	High	High	High	High	Peak Found	Peak Found	High	High	High	Peak Found	Peak Found	Peak Found	Peak Found	High	5.518e-05	3.649e-07	2.17	75.67
	FALSE	High	[K].NEEDVAELSISPSDNAVVLTNLLPGTEYLVSVSSVYEQHESIPLR.[G]		FALSE	2.8854e-05	0.000605185	1	3	1	A0A286ZY95	A0A286ZY95 [1306-1350]		0	4913.46	0.929	0.86	0.926	0.999998	1	1	107.6	99.9	92.5	46.65	80.15	57.25		Peak Found	Peak Found	Peak Found	Peak Found	Peak Found	Peak Found	Peak Found	Peak Found	High	Peak Found	Peak Found	Peak Found	Peak Found	Peak Found	Not Found	High	5.518e-05	1.397e-09	3.85	146.97
	FALSE	High	[R].NLQPGSEYAVTLVAVK.[G]		FALSE	0.000221901	0.000605185	1	3	20	A0A286ZY95	A0A286ZY95 [1054-1069]		0	1688.92	1.07	1.154	1.079	0.999998	1	1	93	99.5	107.4	35.56	34.17	42.36		Peak Found	High	High	High	High	High	High	High	High	High	High	High	High	High	High	High	5.518e-05	5.55e-08	2.97	91.71
	FALSE	High	[R].NTFAEVTGLSPGVTYHFK.[V]		FALSE	6.55839e-05	0.000605185	1	3	13	A0A286ZY95	A0A286ZY95 [958-975]		0	1967.99	2.802	1.883	0.672	0.999998	1	1	52.8	147.9	99.4	110.75	68.42	79.51		High	Peak Found	High	High	High	Peak Found	High	High	High	High	High	High	High	High	High	High	5.518e-05	6.14e-09	2.4	92.97
	FALSE	High	[R].QGENGQMMSCTCLGNGK.[G]	2xCarbamidomethyl [C10; C12]	FALSE	1.14682e-05	0.000605185	1	3	14	A0A286ZY95	A0A286ZY95 [2261-2277]		0	1871.75	0.898	1.193	1.328	0.999998	1	1	97	87.2	115.8	29.62	54.25	53.51		High	High	High	High	High	High	High	High	High	High	High	High	High	Peak Found	Peak Found	High	5.518e-05	2.648e-10	3.41	38.05
	FALSE	High	[K].QYNVGPSASQYLLR.[N]		FALSE	0.0634832	0.0010928	1	3	7	A0A286ZY95	A0A286ZY95 [1040-1053]		0	1595.82	1.498	1.102	0.736	0.999998	1	1	83.3	124.8	91.8	44.31	48	53.69		Peak Found	Peak Found	Peak Found	Peak Found	High	Peak Found	High	High	Peak Found	Peak Found	High	High	High	Peak Found	Peak Found	High	9.597e-05	0.001584	1.06	79.89
	FALSE	High	[R].RPGAELGPEGSTGHSYNQYSQR.[Y]		FALSE	0.027512	0.000605185	1	3	14	A0A286ZY95	A0A286ZY95 [2329-2350]		0	2391.11	1.496	1.795	1.2	0.999998	1	1	69.9	104.6	125.5	82.18	29.26	45.27		High	High	Peak Found	High	High	High	High	High	High	High	Peak Found	High	High	High	High	High	5.518e-05	0.0003397	0.88	24.89
	FALSE	High	[R].RPHETGGYMLECVCLGNGK.[G]	2xCarbamidomethyl [C12; C14]	FALSE	0.0974458	0.00210807	1	3	1	A0A286ZY95	A0A286ZY95 [154-172]		0	2177.99	0.476	1.053	2.211	0.999998	1	1	118.6	56.5	124.9	70.15	31.36	67.85		High	Not Found	Peak Found	Peak Found	Peak Found	Not Found	Not Found	Peak Found	Peak Found	Peak Found	Peak Found	Peak Found	Peak Found	Peak Found	Not Found	High	0.0002286	0.003521	0.93	52.36
	FALSE	High	[K].SEPLIGR.[K]		FALSE	0.122822	0.00254829	1	3	6	A0A286ZY95	A0A286ZY95 [1976-1982]		0	771.436	1.147	1.4	1.221	0.999998	1	1	84.6	97	118.4	42.63	76.29	42.54		High	High	Peak Found	Peak Found	Peak Found	Peak Found	High	Peak Found	Peak Found	High	High	High	Peak Found	Peak Found	Peak Found	High	0.0002628	0.005451	1.45	28.41
	FALSE	High	[R].SSPVVIDASTAIDAPSNLR.[F]		FALSE	1.81139e-05	0.000605185	1	3	25	A0A286ZY95	A0A286ZY95 [1886-1904]		0	1913	1.005	0.974	0.97	0.999998	1	1	100.7	101.2	98.1	56.16	23.63	68.29		High	High	High	High	High	High	High	High	High	High	High	High	High	High	High	High	5.518e-05	6.033e-10	2.72	92.38
	FALSE	High	[K].STATISGLKPGVDYTITVYAVTGR.[G]		FALSE	0.00262704	0.000605185	1	3	17	A0A286ZY95	A0A286ZY95 [1495-1518]		0	2470.32	1.416	1.14	0.805	0.999998	1	1	84.4	119.5	96.2	40.85	28.09	48.47		High	High	High	Peak Found	High	Not Found	Peak Found	High	High	High	High	High	High	High	High	High	5.518e-05	4.802e-06	3.33	107.11
	FALSE	High	[K].STATISGLKPGVDYTITVYAVTGRGDSPASSKPVSIDYR.[T]		FALSE	0.0110284	0.000605185	1	3	20	A0A286ZY95	A0A286ZY95 [1495-1533]		1	4030.08	1.392	1.608	1.156	0.999998	1	1	75	104.4	120.6	31.22	48.05	28.48		High	High	High	Peak Found	High	Peak Found	High	High	High	High	High	High	High	High	High	High	5.518e-05	6.42e-05	1.37	98.3
	FALSE	High	[R].STTPDITGYR.[I]		FALSE	0.0503466	0.0010928	1	3	13	A0A286ZY95	A0A286ZY95 [1197-1206]		0	1110.54	1.179	1.215	1.03	0.999998	1	1	88.4	104.2	107.4	65.93	44.65	60.32		High	High	High	High	Peak Found	High	High	Peak Found	High	High	High	High	High	High	High	High	9.597e-05	0.001027	1.58	38.98
	FALSE	High	[R].SYTITGLQPGTDYK.[I]		FALSE	0.00153504	0.000605185	1	3	10	A0A286ZY95	A0A286ZY95 [1861-1874]		0	1543.76	1.026	1.209	1.178	0.999998	1	1	92.7	95.2	112.1	50.99	19.55	52.23		Peak Found	Peak Found	High	High	Peak Found	High	Peak Found	High	High	High	High	High	Peak Found	High	High	High	5.518e-05	1.814e-06	2.58	69.36
	FALSE	High	[R].SYTITGLQPGTDYKIYLYTLNDNAR.[S]		FALSE	0.00460871	0.000605185	1	3	1	A0A286ZY95	A0A286ZY95 [1861-1885]		1	2880.44	5.537	4.803	0.867			1	26.5	146.5	127.1		76.56	129.55		Peak Found	Not Found	Not Found	Not Found	Not Found	Not Found	Peak Found	Not Found	Not Found	Peak Found	Peak Found	Peak Found	Peak Found	Peak Found	High	High	5.518e-05	1.327e-05	2	121.73
	FALSE	High	[R].TAIYQPQPHPQPAPYGHCVTDSGVVYSVGMQWLK.[T]	1xCarbamidomethyl [C18]	FALSE	0.00758187	0.000605185	1	3	13	A0A286ZY95	A0A286ZY95 [290-323]		0	3811.84	1.162	2.071	1.782	0.999998	1	1	70.9	82.3	146.8	65.17	29.95	47.75		High	Peak Found	High	High	High	High	High	High	High	High	High	High	Peak Found	High	High	High	5.518e-05	3.276e-05	1.67	108
	FALSE	High	[R].TEIDKPSQMQVTDVQDNSISVR.[W]		FALSE	0.00476705	0.000605185	1	3	10	A0A286ZY95	A0A286ZY95 [1534-1555]		0	2490.21	1.327	0.834	0.629	0.999998	1	1	94.9	125.9	79.2	18.41	50.08	43.48		High	High	Peak Found	Peak Found	Peak Found	High	High	Peak Found	High	High	High	High	High	Peak Found	High	High	5.518e-05	1.411e-05	1.62	65.01
	FALSE	High	[R].TFYQIGDSWEK.[Y]		FALSE	0.00202101	0.000605185	1	3	7	A0A286ZY95	A0A286ZY95 [567-577]		0	1373.64	0.902	0.859	0.953	0.999998	1	1	108.6	98	93.4	28.24	66.63	42.83		Peak Found	High	Peak Found	High	Peak Found	High	High	High	Peak Found	High	Peak Found	High	Peak Found	Peak Found	Peak Found	High	5.518e-05	2.99e-06	2.34	84.85
	FALSE	High	[R].TFYSCTTEGRQDGHLWCSTTSNYEQDQK.[Y]	2xCarbamidomethyl [C5; C17]	FALSE	0.00362247	0.000605185	1	3	5	A0A286ZY95	A0A286ZY95 [369-396]		1	3399.43	0.997	1.342	1.346	0.999998	1	1	89.9	89.6	120.6	31.08	53.69	48.22		Peak Found	Peak Found	High	Peak Found	Peak Found	Peak Found	Peak Found	High	High	Peak Found	Peak Found	High	Peak Found	Peak Found	Peak Found	High	5.518e-05	8.581e-06	1.87	57.84
	FALSE	High	[R].TKTETITGFQVDAVPANGQTPIQR.[T]		FALSE	0.197817	0.00807827	1	3	2	A0A286ZY95	A0A286ZY95 [1830-1853]		1	2572.34	1.256	1.496	1.191	0.999998	1	1	80	100.4	119.6	37.93	31.62	16.59		Peak Found	High	Peak Found	Peak Found	Peak Found	Peak Found	Peak Found	Peak Found	High	Peak Found	Peak Found	Peak Found	Peak Found	Peak Found	Peak Found	High	0.0008809	0.01391	0.84	75.04
	FALSE	High	[R].TYLGSALVCTCYGGSR.[G]	2xCarbamidomethyl [C9; C11]	FALSE	0.00673776	0.000605185	1	3	11	A0A286ZY95	A0A286ZY95 [66-81]		0	1764.8	1.199	1.467	1.223	0.999998	1	1	81.8	98.1	120	31.48	59.16	59.23		High	Peak Found	Peak Found	High	Peak Found	High	High	High	High	High	High	High	High	High	Peak Found	High	5.518e-05	2.636e-05	1.51	80.66
	FALSE	High	[R].VDVIPVNLPGEHGQR.[L]		FALSE	0.0405537	0.0010928	1	3	13	A0A286ZY95	A0A286ZY95 [938-952]		0	1629.87	0.606	0.668	1.101	0.999998	1	1	131.9	80	88.1	31.64	46.28	102.47		High	High	High	Peak Found	High	High	High	Peak Found	High	High	High	Peak Found	High	Peak Found	Peak Found	High	9.597e-05	0.0006935	1.06	70.01
	FALSE	High	[R].VEYELSEEGDEPQYLDLPSTATSVNIPDLLPGRK.[Y]		FALSE	7.35522e-08	0.000605185	1	3	12	A0A286ZY95	A0A286ZY95 [751-784]		1	3774.86	0.658	0.437	0.664	0.999998	1	1	143.2	94.2	62.5	55.46	28.19	75.53		High	High	High	High	High	High	Not Found	High	High	High	High	High	Peak Found	Peak Found	Not Found	High	5.518e-05	2.907e-14	4.04	139.2
	FALSE	High	[R].VPGTSASATLTGLTR.[G]		FALSE	1.30208e-05	0.000605185	1	3	15	A0A286ZY95	A0A286ZY95 [2144-2158]		0	1431.78	0.852	0.641	0.753	0.999998	1	1	120.3	102.5	77.2	44.4	16.44	52.32		High	High	High	High	High	High	High	High	High	High	High	High	High	High	High	High	5.518e-05	3.315e-10	3.55	61.41
	FALSE	High	[K].VTIMWTPPESPVTGYRVDVIPVNLPGEHGQR.[L]		FALSE	0.0201015	0.000605185	1	3	7	A0A286ZY95	A0A286ZY95 [922-952]		1	3444.77	1.62	1.963	1.212	0.999998	1	1	65.5	106	128.5	55.79	53.95	50.78		High	Peak Found	High	High	High	Peak Found	Peak Found	High	Peak Found	High	Peak Found	High	Peak Found	Peak Found	Peak Found	High	5.518e-05	0.0001917	1.15	125.92
	FALSE	High	[R].VTWAPPPSIELTNFLVR.[Y]		FALSE	2.41549e-05	0.000605185	1	3	28	A0A286ZY95	A0A286ZY95 [1284-1300]		0	1940.06	1.06	1.147	1.082	0.999998	1	1	93.5	99.1	107.3	22.09	52.84	55.68		High	High	High	High	High	Peak Found	High	High	High	High	High	High	High	High	High	High	5.518e-05	1.014e-09	2.88	142.96
	FALSE	High	[K].VVTPLSPPTNLHLEANPDTGVLTVSWER.[S]		FALSE	9.08653e-06	0.000605185	1	3	17	A0A286ZY95	A0A286ZY95 [1169-1196]		0	3042.59	0.505	0.751	1.489	0.999998	1	1	133	67.1	99.9	74.99	87.94	41.98		High	High	High	Peak Found	High	High	High	High	High	High	High	High	High	High	High	High	5.518e-05	1.734e-10	3.51	129.82
	FALSE	High	[K].WCGTTQNYDADQK.[F]	1xCarbamidomethyl [C2]	FALSE	0.00466746	0.000605185	1	3	7	A0A286ZY95	A0A286ZY95 [444-456]		0	1586.65	1.019	1.074	1.054	0.999998	1	1	97	98.8	104.2	42.32	38.92	31.91		Peak Found	High	High	Peak Found	High	Peak Found	Peak Found	Peak Found	High	Peak Found	High	Peak Found	High	Peak Found	High	High	5.518e-05	1.352e-05	1.51	28.6
	FALSE	High	[K].WCHDNGVNYK.[I]	1xCarbamidomethyl [C2]	FALSE	7.67019e-05	0.000605185	1	3	27	A0A286ZY95	A0A286ZY95 [2244-2253]		0	1292.55	0.737	1.053	1.428	0.999998	1	1	107.5	79.3	113.2	30.18	77.98	31.37		High	High	High	High	High	Peak Found	High	High	High	High	High	High	High	High	High	High	5.518e-05	8.138e-09	3.11	20.3
	FALSE	High	[R].WKCDPVDQCQDSETR.[T]	2xCarbamidomethyl [C3; C9]	FALSE	0.00173547	0.000605185	1	3	12	A0A286ZY95	A0A286ZY95 [552-566]		1	1923.8	1.186	0.977	0.824	0.999998	1	1	94.8	112.5	92.7	59.59	39.25	53.26		High	Peak Found	High	Peak Found	High	High	Peak Found	High	High	High	High	High	Peak Found	High	Peak Found	High	5.518e-05	2.269e-06	1.8	27.52
	FALSE	High	[R].WLPSSSHVTGYR.[V]		FALSE	0.0264963	0.000605185	1	3	7	A0A286ZY95	A0A286ZY95 [1556-1567]		0	1389.69	1.767	1.496	0.847	0.999998	1	1	70.4	124.3	105.3	38.13	40.2	59.55		Peak Found	Peak Found	Peak Found	Peak Found	High	Peak Found	High	Peak Found	Peak Found	High	High	High	Peak Found	High	High	High	5.518e-05	0.0003169	2.11	39.78
	FALSE	High	[R].WSRPQAPITGYR.[I]		FALSE	0.0359374	0.000605185	1	3	8	A0A286ZY95	A0A286ZY95 [830-841]		0	1431.75	1.392	1.021	0.733	0.999998	1	1	87.9	122.4	89.7	23.42	31.67	38.34		High	Peak Found	High	Peak Found	High	Peak Found	Peak Found	High	Peak Found	Peak Found	High	Peak Found	High	Peak Found	High	High	5.518e-05	0.0005567	1.43	42.19
	FALSE	High	[R].YQCYCYGR.[G]	2xCarbamidomethyl [C3; C5]	FALSE	0.0190358	0.000605185	1	3	12	A0A286ZY95	A0A286ZY95 [584-591]		0	1169.45	0.998	1.239	1.242	0.999998	1	1	92.7	92.5	114.8	50.13	43.25	50.34		High	High	High	High	High	Peak Found	Peak Found	High	High	High	Peak Found	High	High	High	Peak Found	High	5.518e-05	0.0001742	1.96	27.1
FALSE	High	Master Protein	A0A5G2QCL1	Uncharacterized protein OS=Sus scrofa OX=9823 GN=C4A PE=4 SV=1	0	FALSE	500.372	43	51	564	51	1758	194.1	7.15	930.67	51											0	0	1.404	1.325	0.944	0.177876	0.463312	0.774202	80.4	113	106.6	7.65	23.91	27.89	High	High	High	High	High	High	High	High	High
	Checked	Confidence	Annotated Sequence	Modifications	Contaminant	Qvality PEP	Qvality q-value	# Protein Groups	# Proteins	# PSMs	Master Protein Accessions	Positions in Master Proteins	Modifications in Master Proteins	# Missed Cleavages	Theo. MH+ [Da]	Abundance Ratio: (Group_2) / (Group_1)	Abundance Ratio: (Group_3) / (Group_1)	Abundance Ratio: (Group_3) / (Group_2)	Abundance Ratio Adj. P-Value: (Group_2) / (Group_1)	Abundance Ratio Adj. P-Value: (Group_3) / (Group_1)	Abundance Ratio Adj. P-Value: (Group_3) / (Group_2)	Abundances (Grouped): Group_1	Abundances (Grouped): Group_2	Abundances (Grouped): Group_3	Abundances (Grouped) CV [%]: Group_1	Abundances (Grouped) CV [%]: Group_2	Abundances (Grouped) CV [%]: Group_3	Quan Info	Found in Sample: [S1] F1: Sample, Group_1	Found in Sample: [S2] F2: Sample, Group_1	Found in Sample: [S3] F3: Sample, Group_1	Found in Sample: [S4] F4: Sample, Group_1	Found in Sample: [S5] F5: Sample, Group_1	Found in Sample: [S6] F6: Sample, Group_2	Found in Sample: [S7] F7: Sample, Group_2	Found in Sample: [S8] F8: Sample, Group_2	Found in Sample: [S9] F9: Sample, Group_2	Found in Sample: [S10] F10: Sample, Group_2	Found in Sample: [S11] F11: Sample, Group_3	Found in Sample: [S12] F12: Sample, Group_3	Found in Sample: [S13] F13: Sample, Group_3	Found in Sample: [S14] F14: Sample, Group_3	Found in Sample: [S15] F15: Sample, Group_3	Confidence (by Search Engine): Sequest HT	Percolator q-Value (by Search Engine): Sequest HT	Percolator PEP (by Search Engine): Sequest HT	XCorr (by Search Engine): Sequest HT	Top Apex RT [min]
	FALSE	High	[R].AMELLQEEELIEEDDIPVR.[S]		FALSE	5.63369e-08	0.000605185	1	2	28	A0A5G2QCL1	A0A5G2QCL1 [755-773]		0	2271.11	1.513	2.744	1.813	0.999998	1	1	57.1	86.4	156.6	39.88	58.3	64.87		High	High	High	High	High	High	High	High	High	High	High	High	High	High	High	High	5.518e-05	1.802e-14	5.16	133.31
	FALSE	High	[R].CCQDGLTQLPMAR.[T]	2xCarbamidomethyl [C1; C2]	FALSE	0.00240378	0.000605185	1	2	15	A0A5G2QCL1	A0A5G2QCL1 [701-713]		0	1549.69	1.072	0.953	0.889	0.999998	1	1	99.2	106.3	94.5	39.14	83.45	45.74		High	High	High	High	High	High	High	High	High	High	High	High	High	High	High	High	5.518e-05	4.099e-06	1.23	65.85
	FALSE	High	[K].CSVFYGAPSK.[S]	1xCarbamidomethyl [C1]	FALSE	0.00874948	0.000605185	1	2	2	A0A5G2QCL1	A0A5G2QCL1 [1580-1589]		0	1115.52	1.307	0.97	0.742	0.999998	1	1	91.5	119.7	88.8	11.61	34.95	42.83		Peak Found	High	Peak Found	Peak Found	Peak Found	Peak Found	Peak Found	High	Peak Found	Peak Found	Peak Found	Peak Found	Peak Found	Peak Found	Peak Found	High	5.518e-05	4.237e-05	1.76	39.79
	FALSE	High	[K].DHAVDLIQK.[G]		FALSE	0.0609161	0.0010928	1	2	2	A0A5G2QCL1	A0A5G2QCL1 [1041-1049]		0	1038.56	1.435	1.524	1.062	0.999998	1	1	75.8	108.7	115.5	26.62	43	28.03		Peak Found	Peak Found	Peak Found	Peak Found	Peak Found	Peak Found	Peak Found	Peak Found	Peak Found	High	Peak Found	Peak Found	Peak Found	Peak Found	High	High	9.597e-05	0.001464	1.23	28.09
	FALSE	High	[R].ECVGFGAVQEVAIGLVQPASAVLYDYYNPEHK.[C]	1xCarbamidomethyl [C2]	FALSE	1.08084e-05	0.000605185	1	2	12	A0A5G2QCL1	A0A5G2QCL1 [1548-1579]		0	3523.72	0.646	0.463	0.717	0.999998	1	1	142.3	91.9	65.9	21.88	59.52	43.49		High	Peak Found	High	High	High	High	Peak Found	High	Peak Found	High	High	High	High	High	Peak Found	High	5.518e-05	2.372e-10	3.03	146.24
	FALSE	High	[K].EDGSFHDPCPVIHR.[D]	1xCarbamidomethyl [C9]	FALSE	0.0424543	0.0010928	1	2	1	A0A5G2QCL1	A0A5G2QCL1 [1111-1124]		0	1665.74	1.158	0.748	0.646	0.999998	1	1	103.2	119.5	77.2	48.41	75.2	25.22		Peak Found	Peak Found	Peak Found	Peak Found	Peak Found	Peak Found	Peak Found	Peak Found	High	Peak Found	Peak Found	Peak Found	Peak Found	Peak Found	Peak Found	High	9.597e-05	0.0007545	1.21	30.91
	FALSE	High	[K].EVYVPSSIFQDDLVIPDIAEPGTWK.[I]		FALSE	8.97405e-08	0.000605185	1	2	11	A0A5G2QCL1	A0A5G2QCL1 [190-214]		0	2818.42	0.712	0.475	0.667	0.999998	1	1	137.2	97.7	65.1	72.02	81.61	73.07		High	High	High	Peak Found	Peak Found	High	High	Peak Found	High	Peak Found	High	High	Peak Found	High	Peak Found	High	5.518e-05	4.148e-14	3.4	146.02
	FALSE	High	[K].EYLIMGLDGTTHDLKGDPQYLLDSNCWIEEMPSER.[L]	1xCarbamidomethyl [C26]	FALSE	7.57458e-06	0.000605185	1	2	15	A0A5G2QCL1	A0A5G2QCL1 [1696-1730]		1	4125.89	0.983	0.712	0.724	0.999998	1	1	111.3	109.4	79.3	53.23	30.86	21.44		High	High	High	High	High	High	High	High	High	High	High	High	High	High	High	High	5.518e-05	1.243e-10	4.36	140.87
	FALSE	High	[R].FEQLELRPVLYNYLDK.[D]		FALSE	0.000403015	0.000605185	1	2	10	A0A5G2QCL1	A0A5G2QCL1 [844-859]		0	2040.08	0.977	0.86	0.88	0.999998	1	1	105.7	103.3	90.9	36.42	37.22	21.1		Peak Found	Peak Found	High	High	High	Peak Found	High	High	Peak Found	High	Peak Found	High	High	High	High	High	5.518e-05	1.624e-07	2.89	116.15
	FALSE	High	[R].FGLLDEDDKK.[I]		FALSE	0.203785	0.00942594	1	2	2	A0A5G2QCL1	A0A5G2QCL1 [284-293]		1	1179.59	1.872	0.988	0.528	0.999998	1	1	77.7	145.5	76.8	30.85	36.48	88.7		Peak Found	Peak Found	Peak Found	High	Peak Found	Peak Found	Peak Found	High	Peak Found	Peak Found	Peak Found	Peak Found	Peak Found	Peak Found	Peak Found	High	0.0009555	0.01475	0.99	45.45
	FALSE	High	[R].FGLLDEDDKKIFLR.[G]		FALSE	0.0206996	0.000605185	1	2	1	A0A5G2QCL1	A0A5G2QCL1 [284-297]		2	1708.93	1.731	2.683	1.55	0.999998	1	1	55.4	95.9	148.7	33.26	76.82	135.95		Peak Found	Peak Found	Peak Found	Peak Found	Peak Found	Not Found	Peak Found	Peak Found	Peak Found	Peak Found	Peak Found	Peak Found	Peak Found	Peak Found	High	High	5.518e-05	0.0002026	1.34	90.03
	FALSE	High	[K].FLSTLCSADVCQCAEGK.[C]	3xCarbamidomethyl [C6; C11; C13]	FALSE	1.25873e-05	0.000605185	1	2	14	A0A5G2QCL1	A0A5G2QCL1 [1592-1608]		0	1945.85	1.077	1.232	1.144	0.999998	1	1	90.7	97.6	111.7	27.83	34.19	52.68		High	High	High	High	High	High	High	High	High	High	High	High	Peak Found	High	High	High	5.518e-05	3.119e-10	3.07	72.11
	FALSE	High	[K].GDPQYLLDSNCWIEEMPSER.[L]	1xCarbamidomethyl [C11]	FALSE	1.47855e-06	0.000605185	1	2	17	A0A5G2QCL1	A0A5G2QCL1 [1711-1730]		0	2439.06	1.376	0.751	0.546	0.999998	1	1	95.9	132	72	35.61	45.7	45.33		Peak Found	High	High	Peak Found	High	High	High	High	High	High	High	Peak Found	High	High	High	High	5.518e-05	6.538e-12	4.83	132.49
	FALSE	High	[R].GHIFLQTDQPVYNPGQR.[V]		FALSE	0.14648	0.0044825	1	2	2	A0A5G2QCL1	A0A5G2QCL1 [139-155]		0	1969.99	1.187	0.936	0.789	0.999998	1	1	96.1	114	90	7.95	33.45	19.65		Peak Found	Not Found	Peak Found	Not Found	High	High	Peak Found	Peak Found	Peak Found	Peak Found	Not Found	Peak Found	Peak Found	Peak Found	Peak Found	High	0.0004684	0.007662	0.74	61.34
	FALSE	High	[R].GHVTVPIGIPK.[T]		FALSE	0.000438613	0.000605185	1	2	7	A0A5G2QCL1	A0A5G2QCL1 [428-438]		0	1117.67	1.054	0.81	0.768	0.999998	1	1	104.8	110.4	84.8	17.21	31.53	42.3		Peak Found	High	High	High	Peak Found	Peak Found	High	High	High	Peak Found	Peak Found	Peak Found	High	Peak Found	Peak Found	High	5.518e-05	1.896e-07	2.43	47.27
	FALSE	High	[R].HLIPGAPFLLQALVR.[D]		FALSE	9.08509e-05	0.000605185	1	2	30	A0A5G2QCL1	A0A5G2QCL1 [377-391]		0	1644.99	1.485	1.391	0.937	0.999998	1	1	77.4	114.9	107.7	70.53	67.02	60.61		High	High	High	High	High	High	High	High	High	High	High	High	High	High	High	High	5.518e-05	1.103e-08	3.86	135.59
	FALSE	High	[R].KKEVYVPSSIFQDDLVIPDIAEPGTWK.[I]		FALSE	0.093972	0.00210807	1	2	4	A0A5G2QCL1	A0A5G2QCL1 [188-214]		2	3074.61	2.575	2.055	0.798	0.999998	1	1	53.3	137.2	109.5	77.48	36.28	81.41		Peak Found	Peak Found	High	Peak Found	Peak Found	Peak Found	Peak Found	High	High	High	Peak Found	Peak Found	Peak Found	Peak Found	Peak Found	High	0.0002286	0.003283	1.06	133.89
	FALSE	High	[K].LFSGSAPK.[N]		FALSE	0.0276272	0.000605185	1	2	14	A0A5G2QCL1	A0A5G2QCL1 [409-416]		0	806.441	1.513	1.746	1.154	0.999998	1	1	70.4	106.6	123	16.97	8.79	37.59		High	High	High	High	High	Not Found	High	Not Found	High	High	High	High	High	High	High	High	5.518e-05	0.0003425	1.66	23.29
	FALSE	High	[R].LHLEPGKEYLIMGLDGTTHDLKGDPQYLLDSNCWIEEMPSER.[L]	1xCarbamidomethyl [C33]	FALSE	0.00529766	0.000605185	1	2	3	A0A5G2QCL1	A0A5G2QCL1 [1689-1730]		2	4900.33	6.698	5.816	0.868	0.999998	1	1	22.2	148.7	129.1	44.46	95.1	117.12		Not Found	Peak Found	Peak Found	Peak Found	Not Found	Not Found	High	Peak Found	Peak Found	Peak Found	Peak Found	Peak Found	High	Peak Found	High	High	5.518e-05	1.702e-05	2.4	134.99
	FALSE	High	[R].LLLFSPSVVHLGVPLSVGVQLQDAPPGQVVTGSVFLR.[N]		FALSE	0.0346137	0.000605185	1	2	1	A0A5G2QCL1	A0A5G2QCL1 [23-59]		0	3826.16	1.652	2.175	1.316	0.999998	1	1	62.2	102.7	135.2	68.55	118.29	57.34		Peak Found	Peak Found	Peak Found	Peak Found	Peak Found	Peak Found	Peak Found	Peak Found	Peak Found	Peak Found	Peak Found	High	Peak Found	Peak Found	Peak Found	High	5.518e-05	0.0005178	1.01	144.88
	FALSE	High	[K].ILQIANEGAIHQEELVYALNPQNVLGR.[N]		FALSE	5.53779e-06	0.000605185	1	1	22	A0A5G2QCL1	A0A5G2QCL1 [928-954]		0	3002.61	1.512	1.392	0.921	0.999998	1	1	76.9	116.2	107	54.71	28.32	68.58		High	High	High	High	High	High	High	High	High	High	High	High	High	High	High	High	5.518e-05	7.106e-11	2.8	131.35
	FALSE	High	[K].LQETAAWLLLQQK.[E]		FALSE	0.00039625	0.000605185	1	2	4	A0A5G2QCL1	A0A5G2QCL1 [1098-1110]		0	1541.87	0.725	1.201	1.657	0.999998	1	1	102.5	74.3	123.2	23.28	47.19	41.27		Peak Found	Peak Found	Peak Found	Peak Found	High	Peak Found	Peak Found	High	Peak Found	High	Peak Found	Peak Found	Peak Found	High	Peak Found	High	5.518e-05	1.577e-07	2.4	109.23
	FALSE	High	[K].LQETAAWLLLQQKEDGSFHDPCPVIHR.[D]	1xCarbamidomethyl [C22]	FALSE	0.178083	0.00719061	1	2	9	A0A5G2QCL1	A0A5G2QCL1 [1098-1124]		1	3188.59	1.402	1.301	0.927	0.999998	1	1	81	113.6	105.4	70.3	65.6	62.62		High	Peak Found	Peak Found	Peak Found	Peak Found	High	High	High	High	High	Peak Found	Peak Found	High	High	High	High	0.0008087	0.01125	1.33	92.78
	FALSE	High	[R].LQTDSPALVALGAVDTALYAVGSK.[S]		FALSE	7.38642e-08	0.000605185	1	2	18	A0A5G2QCL1	A0A5G2QCL1 [590-613]		0	2360.27	0.711	1.062	1.495	0.999998	1	1	108.2	76.9	114.9	14.14	62.09	43.25		High	High	High	High	High	High	High	High	High	High	High	High	High	High	High	High	5.518e-05	2.939e-14	6.37	147.76
	FALSE	High	[K].IRLQTDSPALVALGAVDTALYAVGSK.[S]		FALSE	3.58103e-06	0.000605185	1	2	4	A0A5G2QCL1	A0A5G2QCL1 [588-613]		1	2629.46	0.824	1.915	2.325	0.999998	1	1	80.2	66.1	153.7	34.78	85.47	66.43		Peak Found	Peak Found	Peak Found	Peak Found	Peak Found	Peak Found	High	High	Peak Found	Peak Found	Peak Found	Peak Found	Peak Found	High	High	High	5.518e-05	3.217e-11	4.81	144.25
	FALSE	High	[R].LTASDPLDTLGSEGALSPGGLASLLR.[L]		FALSE	2.16484e-09	0.000605185	1	2	30	A0A5G2QCL1	A0A5G2QCL1 [978-1003]		0	2511.33	0.911	0.888	0.975	0.999998	1	1	107.2	97.6	95.2	26.97	20.81	31.34		High	High	High	High	High	High	High	High	High	High	High	High	High	High	High	High	5.518e-05	5.028e-17	5.87	145.23
	FALSE	High	[R].LTASDPLDTLGSEGALSPGGLASLLRLPR.[G]		FALSE	0.0103976	0.000605185	1	2	1	A0A5G2QCL1	A0A5G2QCL1 [978-1006]		1	2877.57	2.974	28.217	9.487	0.999998	1	1	9.3	27.7	263	38.78	124.15	128.03		Peak Found	Peak Found	Peak Found	Peak Found	Not Found	Not Found	Peak Found	Peak Found	Peak Found	Peak Found	Not Found	Peak Found	Peak Found	Peak Found	High	High	5.518e-05	5.799e-05	1.58	144.29
	FALSE	High	[K].LTSLSDRYVSHFETEGPHVLLYFDSVPTSR.[E]		FALSE	0.0156301	0.000605185	1	2	2	A0A5G2QCL1	A0A5G2QCL1 [1518-1547]		1	3452.71	2.953	3.489	1.182	0.999998	1	1	40.3	119	140.7	85.69	71.97	66.88		Peak Found	Peak Found	Peak Found	Peak Found	Peak Found	Peak Found	High	Peak Found	Peak Found	High	Peak Found	Peak Found	Peak Found	Peak Found	Peak Found	High	5.518e-05	0.0001215	1.78	115.71
	FALSE	High	[K].LVEGQCHISLPEAK.[V]	1xCarbamidomethyl [C6]	FALSE	0.0277429	0.000605185	1	2	18	A0A5G2QCL1	A0A5G2QCL1 [305-318]		0	1580.81	1.729	1.556	0.9	0.999998	1	1	70	121	108.9	44.21	55.7	50.53		High	High	High	High	High	High	High	High	High	High	High	High	High	High	High	High	5.518e-05	0.0003454	1.32	45.08
	FALSE	High	[R].LYVVAAVIESPGGEMEEAELTSWR.[F]		FALSE	0.000519519	0.000605185	1	2	8	A0A5G2QCL1	A0A5G2QCL1 [338-361]		0	2636.29	1.397	0.997	0.714	0.999998	1	1	88.4	123.5	88.1	28.77	46.19	23.65		High	High	High	Peak Found	Peak Found	Peak Found	High	High	High	Peak Found	Peak Found	High	High	Peak Found	Peak Found	High	5.518e-05	2.573e-07	2.75	141.92
	FALSE	High	[K].MRPTEETLTVMVENSHGLLVR.[K]		FALSE	1.39331e-05	0.000605185	1	2	23	A0A5G2QCL1	A0A5G2QCL1 [167-187]		0	2412.24	1.566	1.153	0.736	0.999998	1	1	80.7	126.3	93	53.49	52.11	80.15		High	High	High	High	High	High	High	High	High	High	High	High	High	High	High	High	5.518e-05	3.754e-10	3.49	97.59
	FALSE	High	[R].NLEIPGHSDPNVIPDGDFR.[S]		FALSE	1.31315e-05	0.000605185	1	2	20	A0A5G2QCL1	A0A5G2QCL1 [955-973]		0	2092.01	0.998	1.473	1.477	0.999998	1	1	86.4	86.2	127.4	73.01	63.56	49.63		High	High	High	High	High	High	High	High	High	High	High	High	High	High	High	High	5.518e-05	3.363e-10	3.46	86.53
	FALSE	High	[K].NPACQEPFLSCCQFAEALR.[K]	3xCarbamidomethyl [C4; C11; C12]	FALSE	2.31569e-06	0.000605185	1	2	3	A0A5G2QCL1	A0A5G2QCL1 [724-742]		0	2298.01	0.4	0.755	1.887	0.999998	1	1	139.2	55.7	105.1	53.15	47.7	33.05		Peak Found	Peak Found	High	Peak Found	High	Peak Found	Peak Found	Peak Found	Peak Found	Peak Found	Peak Found	Peak Found	Peak Found	Peak Found	Peak Found	High	5.518e-05	1.473e-11	3.49	112.65
	FALSE	High	[K].NQDFQQNTDER.[G]		FALSE	0.00053741	0.000605185	1	2	3	A0A5G2QCL1	A0A5G2QCL1 [417-427]		0	1394.59	4.675	2.126	0.455				38.5	179.8	81.7			78.81		Not Found	Not Found	Not Found	Peak Found	Not Found	Not Found	Not Found	Not Found	High	Not Found	Not Found	Peak Found	High	Not Found	High	High	5.518e-05	2.727e-07	3.16	19.68
	FALSE	High	[K].NQDFQQNTDERGHVTVPIGIPK.[T]		FALSE	0.00142849	0.000605185	1	2	14	A0A5G2QCL1	A0A5G2QCL1 [417-438]		1	2493.25	1.484	1.638	1.104	0.999998	1	1	72.8	108	119.2	19.5	32.29	49.46		High	High	High	High	High	High	High	Peak Found	Peak Found	High	Peak Found	High	High	High	Peak Found	High	5.518e-05	1.598e-06	2.68	60.18
	FALSE	High	[R].NVNFQTAINEILGR.[Y]		FALSE	2.97216e-05	0.000605185	1	2	26	A0A5G2QCL1	A0A5G2QCL1 [679-692]		0	1588.84	1.625	1.243	0.765	0.999998	1	1	77.6	126	96.4	55.83	46.31	49.54		High	High	High	High	High	High	High	High	High	High	High	High	High	High	High	High	5.518e-05	1.468e-09	4.09	141.74
	FALSE	High	[R].NVNFQTAINEILGRYSSPLAK.[R]		FALSE	0.0197674	0.000605185	1	2	1	A0A5G2QCL1	A0A5G2QCL1 [679-699]		1	2335.24	5.069	32.535	6.418	0.999998	1	1	7.8	39.4	252.8	20.92	54.48	146.63		Peak Found	Not Found	Peak Found	Peak Found	Not Found	Not Found	Not Found	Peak Found	Peak Found	Peak Found	Not Found	Peak Found	Peak Found	Peak Found	High	High	5.518e-05	0.0001856	1.04	141.64
	FALSE	High	[R].RAPDVQLVAQSSWLK.[D]		FALSE	0.0121994	0.000605185	1	2	7	A0A5G2QCL1	A0A5G2QCL1 [104-118]		1	1697.93	1.504	0.908	0.604	0.999998	1	1	87.9	132.2	79.9	36.06	16.66	49.56		High	Peak Found	High	High	Peak Found	Peak Found	High	High	High	Peak Found	Peak Found	Peak Found	Peak Found	High	Peak Found	High	5.518e-05	7.731e-05	2.17	81.63
	FALSE	High	[K].RCCQDGLTQLPMAR.[T]	2xCarbamidomethyl [C2; C3]	FALSE	0.00458928	0.000605185	1	2	2	A0A5G2QCL1	A0A5G2QCL1 [700-713]		1	1705.79	1.447	2.749	1.9	0.999998	1	1	57.7	83.5	158.7	54.33	80.77	63.68		Peak Found	Peak Found	Peak Found	Peak Found	Peak Found	Not Found	Peak Found	Peak Found	Peak Found	Peak Found	Peak Found	Peak Found	Peak Found	High	High	High	5.518e-05	1.319e-05	1.77	45.59
	FALSE	High	[K].RVENAISTANDFLGEK.[V]		FALSE	0.00924177	0.000605185	1	2	14	A0A5G2QCL1	A0A5G2QCL1 [1164-1179]		1	1763.89	1.019	1.024	1.005	0.999998	1	1	98.6	100.5	101	20.84	21.19	13.37		High	Peak Found	High	High	Peak Found	High	High	High	High	High	Peak Found	Peak Found	High	High	High	High	5.518e-05	4.664e-05	1.52	69.29
	FALSE	High	[R].SFFPENWLWR.[V]		FALSE	0.170158	0.00634927	1	2	7	A0A5G2QCL1	A0A5G2QCL1 [774-783]		0	1381.67	1.271	1.277	1.005	0.999998	1	1	84.6	107.5	108	59.3	54.16	25.31		High	High	High	Peak Found	Peak Found	High	High	Peak Found	Peak Found	Peak Found	Peak Found	High	High	Peak Found	Peak Found	High	0.0007441	0.01027	0.93	141.49
	FALSE	High	[R].SPGFLSIEQLDTRPPK.[V]		FALSE	2.89802e-06	0.000605185	1	2	25	A0A5G2QCL1	A0A5G2QCL1 [468-483]		0	1784.95	1.242	1.04	0.837	0.999998	1	1	91.4	113.6	95.1	13.2	26.13	15.11		High	High	High	High	High	High	High	High	High	High	High	High	High	High	High	High	5.518e-05	2.211e-11	3.01	85.82
	FALSE	High	[K].TISEMQLSVSAGSPHPATGTIIVR.[A]		FALSE	2.04029e-09	0.000605185	1	2	25	A0A5G2QCL1	A0A5G2QCL1 [439-462]		0	2452.29	1.365	1.575	1.154	0.999998	1	1	76.1	103.9	119.9	29.62	23.8	43.43		High	High	High	Peak Found	High	High	High	High	High	High	High	High	High	High	Peak Found	High	5.518e-05	4.496e-17	5.84	82.69
	FALSE	High	[R].VENAISTANDFLGEK.[V]		FALSE	0.000156834	0.000605185	1	2	14	A0A5G2QCL1	A0A5G2QCL1 [1165-1179]		0	1607.79	1.891	1.364	0.721	0.999998	1	1	70.5	133.3	96.2	45.81	67.34	50.5		High	High	High	Peak Found	High	High	High	High	High	High	High	High	High	High	High	High	5.518e-05	2.969e-08	2.97	87.38
	FALSE	High	[K].VFEAINHYDLGCGPGGGDSATQVFEAAGLAFSDGDQLTPTR.[K]	1xCarbamidomethyl [C12]	FALSE	1.23282e-08	0.000605185	1	2	10	A0A5G2QCL1	A0A5G2QCL1 [623-663]		0	4240.95	1.291	0.411	0.319	0.999998	1	0.976182	111	143.3	45.7	14.64	30.72	2.93		High	Peak Found	Peak Found	High	High	High	High	High	Peak Found	High	Peak Found	High	Peak Found	High	High	High	5.518e-05	1.16e-15	5.12	141.75
	FALSE	High	[K].VFEAINHYDLGCGPGGGDSATQVFEAAGLAFSDGDQLTPTRK.[S]	1xCarbamidomethyl [C12]	FALSE	1.50488e-12	0.000605185	1	2	17	A0A5G2QCL1	A0A5G2QCL1 [623-664]		1	4369.05	2.308	0.849	0.368	0.999998	1	1	72.2	166.5	61.3	21.76	62.85	118.98		High	High	High	High	High	High	High	High	High	High	High	High	High	High	High	High	5.518e-05	1e-22	8	137.21
	FALSE	High	[K].VGDTLNLNLR.[A]		FALSE	0.00288317	0.000605185	1	2	5	A0A5G2QCL1	A0A5G2QCL1 [484-493]		0	1114.62	1.557	1.546	0.993	0.999998	1	1	73.1	113.8	113.1	24.7	26.25	35.57		High	Peak Found	Peak Found	Peak Found	Peak Found	High	Peak Found	Peak Found	Peak Found	Peak Found	Peak Found	High	Peak Found	High	High	High	5.518e-05	5.661e-06	2.51	67.69
	FALSE	High	[R].VKNPACQEPFLSCCQFAEALR.[K]	3xCarbamidomethyl [C6; C13; C14]	FALSE	0.00111285	0.000605185	1	2	5	A0A5G2QCL1	A0A5G2QCL1 [722-742]		1	2525.17	1.618	1.202	0.743	0.999998	1	1	78.5	127.1	94.4	22.84	61.35	49.35		Peak Found	High	High	Not Found	Peak Found	Peak Found	Peak Found	High	High	High	Peak Found	Peak Found	Not Found	Not Found	Not Found	High	5.518e-05	1.014e-06	1.73	95.5
	FALSE	High	[K].VLSLAQEQVGGSPEK.[L]		FALSE	0.000418662	0.000605185	1	2	19	A0A5G2QCL1	A0A5G2QCL1 [1083-1097]		0	1541.82	1.201	0.902	0.751	0.999998	1	1	96.7	116.1	87.2	8.95	28.02	16.18		High	High	High	High	High	High	High	High	Peak Found	High	High	High	High	High	High	High	5.518e-05	1.744e-07	2.85	50.09
	FALSE	High	[K].VSSGLLGSHAAAISAYALSLSGAPEQLQDIAHNNLMAMAQK.[I]		FALSE	6.21044e-09	0.000605185	1	2	13	A0A5G2QCL1	A0A5G2QCL1 [1180-1220]		0	4136.09	1.398	1.549	1.108	0.999998	1	1	76	106.3	117.7	24.45	44.33	48.24		High	High	High	High	Peak Found	High	Peak Found	High	High	High	High	High	High	High	High	High	5.518e-05	3.366e-16	7.07	141.92
	FALSE	High	[R].YVYGKPVQGVAYVR.[F]		FALSE	0.162539	0.00587846	1	2	4	A0A5G2QCL1	A0A5G2QCL1 [270-283]		0	1598.87	2.248	1.291	0.574	0.999998	1	1	66.1	148.6	85.3	59.92	37.57	85.84		Peak Found	Peak Found	Peak Found	Peak Found	Peak Found	Peak Found	Peak Found	High	Peak Found	High	High	Peak Found	Peak Found	High	Peak Found	High	0.0006636	0.009378	0.93	45.55
FALSE	High	Master Protein	A0A287BGD6	Inter-alpha-trypsin inhibitor heavy chain H4 OS=Sus scrofa OX=9823 GN=ITIH4 PE=1 SV=2	0	FALSE	483.46	55	40	471	10	897	99	7.05	913.34	40											0	31	1.407	1.118	0.795	0.158241	0.997459	0.176153	85.1	119.7	95.1	13.67	134	32.46	High	High	High	High	High	High	High	High	High
	Checked	Confidence	Annotated Sequence	Modifications	Contaminant	Qvality PEP	Qvality q-value	# Protein Groups	# Proteins	# PSMs	Master Protein Accessions	Positions in Master Proteins	Modifications in Master Proteins	# Missed Cleavages	Theo. MH+ [Da]	Abundance Ratio: (Group_2) / (Group_1)	Abundance Ratio: (Group_3) / (Group_1)	Abundance Ratio: (Group_3) / (Group_2)	Abundance Ratio Adj. P-Value: (Group_2) / (Group_1)	Abundance Ratio Adj. P-Value: (Group_3) / (Group_1)	Abundance Ratio Adj. P-Value: (Group_3) / (Group_2)	Abundances (Grouped): Group_1	Abundances (Grouped): Group_2	Abundances (Grouped): Group_3	Abundances (Grouped) CV [%]: Group_1	Abundances (Grouped) CV [%]: Group_2	Abundances (Grouped) CV [%]: Group_3	Quan Info	Found in Sample: [S1] F1: Sample, Group_1	Found in Sample: [S2] F2: Sample, Group_1	Found in Sample: [S3] F3: Sample, Group_1	Found in Sample: [S4] F4: Sample, Group_1	Found in Sample: [S5] F5: Sample, Group_1	Found in Sample: [S6] F6: Sample, Group_2	Found in Sample: [S7] F7: Sample, Group_2	Found in Sample: [S8] F8: Sample, Group_2	Found in Sample: [S9] F9: Sample, Group_2	Found in Sample: [S10] F10: Sample, Group_2	Found in Sample: [S11] F11: Sample, Group_3	Found in Sample: [S12] F12: Sample, Group_3	Found in Sample: [S13] F13: Sample, Group_3	Found in Sample: [S14] F14: Sample, Group_3	Found in Sample: [S15] F15: Sample, Group_3	Confidence (by Search Engine): Sequest HT	Percolator q-Value (by Search Engine): Sequest HT	Percolator PEP (by Search Engine): Sequest HT	XCorr (by Search Engine): Sequest HT	Top Apex RT [min]
	FALSE	High	[K].AAAQEQYSAAVAR.[G]		FALSE	0.000565408	0.000605185	1	8	14	A0A287BGD6	A0A287BGD6 [99-111]		0	1335.67	1.768	1.173	0.664	0.999998	1	1	76.1	134.6	89.3	31.34	151.27	51.44		High	High	High	High	Peak Found	Peak Found	High	High	High	High	High	High	Peak Found	High	High	High	5.518e-05	2.998e-07	1.82	25.64
	FALSE	High	[K].AGLLLLSSPNR.[V]		FALSE	0.0140138	0.000605185	2	8	5	P79263; A0A287BGD6	P79263 [823-833]; A0A287BGD6 [799-809]		0	1140.67	1.011	0.864	0.854	0.999998	1	1	104.4	105.5	90.1	21.94	152.54	48.79	Shared	Peak Found	Peak Found	High	High	Peak Found	Peak Found	Peak Found	High	Peak Found	High	Peak Found	Peak Found	High	Peak Found	Peak Found	High	5.518e-05	9.951e-05	2.15	80.89
	FALSE	High	[K].AGLLLLSSPNRVTIGLLSWDGPGK.[G]		FALSE	0.00139267	0.000605185	2	8	2	P79263; A0A287BGD6	P79263 [823-846]; A0A287BGD6 [799-822]		1	2464.39	2.284	1.457	0.638	0.999998	1	1	63.3	144.5	92.2	14.88	86.94	39.57	Shared	Not Found	Not Found	Peak Found	Peak Found	Peak Found	Peak Found	High	High	Peak Found	Peak Found	Peak Found	Peak Found	Peak Found	Peak Found	Peak Found	High	5.518e-05	1.52e-06	2.53	141.13
	FALSE	High	[R].ANREELLPAR.[S]		FALSE	0.0178009	0.000605185	2	9	12	P79263; A0A287BGD6	P79263 [362-371]; A0A287BGD6 [366-375]		1	1168.64	1.577	1.093	0.693	0.999998	1	1	81.7	128.9	89.3	12.97	128.3	26.33	Shared	Peak Found	Peak Found	Peak Found	High	Peak Found	Peak Found	Peak Found	High	High	High	Peak Found	High	High	High	High	High	5.518e-05	0.0001533	1.67	23.75
	FALSE	High	[R].DQFNLVSFSGEATQWK.[K]		FALSE	8.2424e-05	0.000605185	1	8	11	A0A287BGD6	A0A287BGD6 [308-323]		0	1856.88	0.872	0.333	0.381	0.999998	1	1	136.1	118.7	45.2	37.21	132.93	41.95		High	High	High	Peak Found	High	High	High	High	High	Peak Found	High	High	High	Peak Found	Peak Found	High	5.518e-05	9.248e-09	2.21	128.8
	FALSE	High	[R].DQFNLVSFSGEATQWKK.[G]		FALSE	0.119943	0.00254829	1	8	5	A0A287BGD6	A0A287BGD6 [308-324]		1	1984.98	1.887	0.771	0.409	0.999998	1	1	82	154.8	63.2	42	145.37	18.21		Peak Found	Peak Found	Peak Found	Peak Found	Peak Found	High	Peak Found	High	Peak Found	High	Peak Found	Peak Found	High	Peak Found	Peak Found	High	0.0002628	0.005217	0.85	104.58
	FALSE	High	[R].DTDHFSSQISGTFGQFYQDVVWGPPAAADDSK.[R]		FALSE	1.52282e-05	0.000605185	2	8	3	P79263; A0A287BGD6	P79263 [854-885]; A0A287BGD6 [830-861]		0	3473.56	1.43	0.876	0.613	0.999998	1	1	90.7	129.8	79.5	70.51	131.96	39.04	Shared	High	Peak Found	Peak Found	Peak Found	Peak Found	High	Peak Found	High	Peak Found	Peak Found	Peak Found	Peak Found	Peak Found	Peak Found	Peak Found	High	5.518e-05	4.407e-10	2.96	143.16
	FALSE	High	[R].DTDHFSSQISGTFGQFYQDVVWGPPAAADDSKR.[T]		FALSE	4.59903e-10	0.000605185	2	8	25	P79263; A0A287BGD6	P79263 [854-886]; A0A287BGD6 [830-862]		1	3629.66	2.485	0.935	0.376	0.999998	1	1	67.9	168.6	63.5	60.99	100.72	56.75	Shared	High	High	High	High	High	High	High	High	High	High	High	High	High	High	High	High	5.518e-05	3.063e-18	6.32	140.25
	FALSE	High	[R].ELKLDYQEGSPGK.[E]		FALSE	0.180795	0.00719061	2	8	5	P79263; A0A287BGD6	P79263 [900-912]; A0A287BGD6 [876-888]		1	1463.74	2.301	0.971	0.422	0.999998	1	1	70.2	161.6	68.2	18.04	144.45	36.5	Shared	Peak Found	High	Peak Found	High	Peak Found	Peak Found	Peak Found	High	High	Peak Found	Peak Found	Peak Found	Peak Found	Peak Found	Peak Found	High	0.0008087	0.01165	0.77	37.77
	FALSE	High	[K].ETLYSVMPGLK.[I]		FALSE	0.010354	0.000605185	2	8	1	P79263; A0A287BGD6	P79263 [807-817]; A0A287BGD6 [783-793]		0	1237.65	4.428	1.369	0.309	0.999998	1	1	44.1	195.4	60.4	106.44	116.77	57.48	Shared	Peak Found	Peak Found	Peak Found	Not Found	Peak Found	Peak Found	Not Found	High	Peak Found	Peak Found	Peak Found	Not Found	Not Found	Peak Found	Not Found	High	5.518e-05	5.751e-05	1.49	90.79
	FALSE	High	[R].FKPTLSQQQK.[S]		FALSE	0.00804259	0.000605185	2	9	25	P79263; A0A287BGD6	P79263 [213-222]; A0A287BGD6 [215-224]		0	1204.67	2.023	2.624	1.297	0.999998	1	1	53.1	107.5	139.4	32.92	91.35	51.81	Shared	High	High	High	High	High	Not Found	High	Peak Found	High	High	High	High	High	High	High	High	5.518e-05	3.626e-05	1.82	19.68
	FALSE	High	[K].GQGPPGPLQPTR.[F]		FALSE	0.0178757	0.000605185	1	1	4	A0A287BGD6	A0A287BGD6 [655-666]		0	1204.64	1.487	1.296	0.872	0.999998	1	1	79.3	117.9	102.8	7.54	122.97	32.29		Peak Found	Peak Found	High	Peak Found	Peak Found	Peak Found	Peak Found	Peak Found	High	High	Peak Found	High	Peak Found	Peak Found	Peak Found	High	5.518e-05	0.0001547	0.99	29.44
	FALSE	High	[K].GSAVQEATFQMELPK.[K]		FALSE	0.00176509	0.000605185	2	9	13	P79263; A0A287BGD6	P79263 [60-74]; A0A287BGD6 [61-75]		0	1635.8	1.27	0.996	0.784	0.999998	1	1	91.8	116.7	91.5	33.97	145.16	30.69	Shared	Peak Found	Peak Found	High	High	High	High	Peak Found	High	High	High	High	High	Peak Found	Peak Found	High	High	5.518e-05	2.347e-06	1.55	88.36
	FALSE	High	[K].GSAVQEATFQMELPKK.[A]		FALSE	0.00399218	0.000605185	2	9	1	P79263; A0A287BGD6	P79263 [60-75]; A0A287BGD6 [61-76]		1	1763.9	11.039	1.188	0.108	0.999998			22.7	250.4	26.9	48.27	138.92		Shared	Peak Found	Peak Found	Not Found	Not Found	Not Found	Peak Found	Not Found	High	Not Found	Not Found	Peak Found	Not Found	Not Found	Not Found	Not Found	High	5.518e-05	1.024e-05	2.3	63.83
	FALSE	High	[K].GSELVVAGK.[L]		FALSE	0.0917204	0.00210807	2	9	10	P79263; A0A287BGD6	P79263 [484-492]; A0A287BGD6 [488-496]		0	859.488	1.244	1.108	0.891	0.999998	1	1	89.5	111.3	99.2	43.79	20.64	43.11	Shared	Peak Found	High	Peak Found	High	High	Not Found	High	Not Found	High	High	High	High	Peak Found	High	High	High	0.0002286	0.003122	1.12	25.19
	FALSE	High	[R].KTEQFQVAVSVAPAAK.[V]		FALSE	0.00075077	0.000605185	2	9	1	P79263; A0A287BGD6	P79263 [122-137]; A0A287BGD6 [124-139]		1	1673.92	1.081	0.439	0.406	0.999998	1	1	119.1	128.7	52.2	53.93	100.94	38.82	Shared	Peak Found	Peak Found	Peak Found	Peak Found	Peak Found	Peak Found	Peak Found	High	Peak Found	Peak Found	Peak Found	Peak Found	Peak Found	Peak Found	Peak Found	High	5.518e-05	5.008e-07	3.43	48.31
	FALSE	High	[K].LDYQEGSPGK.[E]		FALSE	0.0450014	0.0010928	2	8	6	P79263; A0A287BGD6	P79263 [903-912]; A0A287BGD6 [879-888]		0	1093.52	1.066	0.875	0.821	0.999998	1	1	102	108.7	89.3	34.28	110.34	41.16	Shared	High	Peak Found	Peak Found	Peak Found	Peak Found	High	High	High	Peak Found	High	High	Peak Found	Peak Found	Peak Found	Peak Found	High	9.597e-05	0.00084	1.38	22.54
	FALSE	High	[K].ILGDLGSRDQFNLVSFSGEATQWK.[K]		FALSE	2.81409e-08	0.000605185	1	8	5	A0A287BGD6	A0A287BGD6 [300-323]		1	2668.34	1.3	0.748	0.575	0.999998	1	1	98.4	128	73.6	14.98	121.26	28.93		Peak Found	Peak Found	Peak Found	Peak Found	Peak Found	High	Peak Found	High	Peak Found	High	Peak Found	Peak Found	Peak Found	Peak Found	High	High	5.518e-05	5.118e-15	3.74	128.74
	FALSE	High	[R].LLLRDTDHFSSQISGTFGQFYQDVVWGPPAAADDSKR.[T]		FALSE	0.00255041	0.000605185	2	8	7	P79263; A0A287BGD6	P79263 [850-886]; A0A287BGD6 [826-862]		2	4125.01	15.493	21.015	1.356	0.999998	1	1	8	123.9	168.1	92.25	105.71	62.86	Shared	Peak Found	Peak Found	Peak Found	Peak Found	Peak Found	Peak Found	High	High	Peak Found	Peak Found	Peak Found	High	Peak Found	High	High	High	5.518e-05	4.564e-06	3.37	138.41
	FALSE	High	[K].LLSDPGQGVEVTGHYER.[E]		FALSE	0.0079751	0.000605185	2	8	8	P79263; A0A287BGD6	P79263 [750-766]; A0A287BGD6 [726-742]		0	1856.91	1.548	1.256	0.812	0.999998	1	1	78.9	122.1	99.1	34.19	142.35	34.72	Shared	High	High	Peak Found	Peak Found	Peak Found	High	High	High	Peak Found	High	Peak Found	Peak Found	Peak Found	Peak Found	High	High	5.518e-05	3.579e-05	1.75	50.58
	FALSE	High	[R].IQAPSVILPLPGQSVDQLCVDLK.[H]	1xCarbamidomethyl [C19]	FALSE	4.53937e-07	0.000605185	2	8	26	P79263; A0A287BGD6	P79263 [720-742]; A0A287BGD6 [696-718]		0	2490.36	1.229	1.169	0.951	0.999998	1	1	88.3	108.5	103.2	22.99	149.09	26.94	Shared	High	High	High	High	High	High	High	High	High	High	High	High	High	High	High	High	5.518e-05	7.788e-13	4.39	140.81
	FALSE	High	[K].LRDQSPDVLSAK.[V]		FALSE	0.00124756	0.000605185	2	9	16	P79263; A0A287BGD6	P79263 [493-504]; A0A287BGD6 [497-508]		1	1328.72	1.733	1.035	0.597	0.999998	1	1	79.6	138	82.4	15.32	171.93	55.02	Shared	High	High	High	High	High	High	High	High	High	High	High	High	High	High	High	High	5.518e-05	1.247e-06	2.59	25.77
	FALSE	High	[R].LTGGSSVDPVFSHR.[R]		FALSE	7.60554e-05	0.000605185	2	5	12	P79263; A0A287BGD6	P79263 [633-646]; A0A287BGD6 [637-650]		0	1458.73	2.319	1.09	0.47	0.999998	1	1	68	157.8	74.2	13.55	164.26	49.64	Shared	High	Peak Found	Peak Found	Peak Found	High	High	Peak Found	High	Peak Found	High	High	High	High	High	High	High	5.518e-05	7.993e-09	2.21	38.65
	FALSE	High	[R].LVAFEYPSNAVEAVTQDNFR.[L]		FALSE	5.28651e-07	0.000605185	1	8	28	A0A287BGD6	A0A287BGD6 [464-483]		0	2270.11	1.38	0.589	0.427	0.999998	1	1	101	139.4	59.6	34.09	117.65	22.74		High	High	High	High	High	High	High	High	High	High	High	High	High	High	High	High	5.518e-05	1.021e-12	3.53	128.49
	FALSE	High	[R].LVAFEYPSNAVEAVTQDNFRLFFK.[G]		FALSE	4.17043e-06	0.000605185	1	8	4	A0A287BGD6	A0A287BGD6 [464-487]		1	2805.42	2.606	2.289	0.878	0.999998	1	1	50.9	132.6	116.5	30.57	113.43	145.44		Peak Found	Peak Found	Peak Found	Peak Found	Peak Found	Peak Found	Peak Found	High	High	High	Peak Found	Peak Found	Peak Found	Peak Found	High	High	5.518e-05	4.263e-11	5.56	143.43
	FALSE	High	[R].IYEDSDSALQLEDFYQEVANPLLR.[L]		FALSE	2.18324e-09	0.000605185	2	9	26	P79263; A0A287BGD6	P79263 [436-459]; A0A287BGD6 [440-463]		0	2828.36	0.952	0.612	0.643	0.999998	1	1	117	111.4	71.6	37.93	178.62	55.12	Shared	High	High	High	High	High	High	High	High	High	High	High	High	High	High	High	High	5.518e-05	5.081e-17	7.24	145.73
	FALSE	High	[K].MALENGGLAR.[R]		FALSE	0.0565457	0.0010928	2	9	9	P79263; A0A287BGD6	P79263 [425-434]; A0A287BGD6 [429-438]		0	1031.53	1.608	0.892	0.555	0.999998	1	1	85.7	137.8	76.5	12.9	151.94	42.76	Shared	High	High	Peak Found	High	Peak Found	High	High	High	Peak Found	Peak Found	Peak Found	Peak Found	High	High	Peak Found	High	9.597e-05	0.00127	1.52	38.08
	FALSE	High	[K].NDINIYSLTVDSK.[V]		FALSE	0.0962749	0.00210807	2	7	1	P79263; A0A287BGD6	P79263 [30-42]; A0A287BGD6 [31-43]		0	1481.75	1.537	0.654	0.425	0.999998	1	1	94	144.5	61.5	35.75	132.3	35.84	Shared	Peak Found	Peak Found	Peak Found	Peak Found	Peak Found	Peak Found	Peak Found	High	Peak Found	Peak Found	Peak Found	Peak Found	Peak Found	Peak Found	Peak Found	High	0.0002286	0.003436	0.98	92.56
	FALSE	High	[K].NVVFVIDTSGSMR.[G]		FALSE	0.000698652	0.000605185	1	8	16	A0A287BGD6	A0A287BGD6 [274-286]		0	1424.72	1.457	0.935	0.642	0.999998	1	1	88.4	128.9	82.7	40.32	108.35	29.86		High	Peak Found	High	High	High	High	Not Found	High	High	Peak Found	High	Peak Found	Not Found	Peak Found	High	High	5.518e-05	4.388e-07	2.16	91.76
	FALSE	High	[R].QGNTHSGHSSFQFHSVGDR.[T]		FALSE	8.42303e-09	0.000605185	2	8	52	P79263; A0A287BGD6	P79263 [611-629]; A0A287BGD6 [615-633]		0	2084.93	1.43	1.173	0.821	0.999998	1	1	83.3	119	97.7	18.29	129.63	34.36	Shared	High	High	High	High	High	High	High	High	High	High	High	High	High	High	High	High	5.518e-05	5.82e-16	6.08	19.44
	FALSE	High	[R].RIYEDSDSALQLEDFYQEVANPLLR.[L]		FALSE	1.18717e-11	0.000605185	2	9	16	P79263; A0A287BGD6	P79263 [435-459]; A0A287BGD6 [439-463]		1	2984.46	1.939	1.196	0.617	0.999998	1	1	72.6	140.7	86.7	22.03	118.93	80.52	Shared	High	High	High	High	High	High	High	High	High	High	High	High	High	High	High	High	5.518e-05	4.166e-21	5.43	141.82
	FALSE	High	[K].SPEQQETVLDGNFIVR.[Y]		FALSE	9.59896e-05	0.000605185	2	9	26	P79263; A0A287BGD6	P79263 [223-238]; A0A287BGD6 [225-240]		0	1831.92	1.335	0.738	0.553	0.999998	1	1	97.6	130.3	72.1	38.05	134.13	32.9	Shared	High	High	High	High	High	High	High	High	High	High	High	Peak Found	High	High	High	High	5.518e-05	1.218e-08	3.83	92.48
	FALSE	High	[R].SVTLIILLTDGDPTVGETNPSK.[I]		FALSE	1.25372e-07	0.000605185	1	8	22	A0A287BGD6	A0A287BGD6 [376-397]		0	2270.21	1.699	1.086	0.639	0.999998	1	1	79.3	134.7	86.1	47.5	88.61	51.83		High	Peak Found	High	High	High	High	High	High	High	High	High	High	High	High	High	High	5.518e-05	7.585e-14	4.34	140.91
	FALSE	High	[K].SYAAEIHAQGGTNINDAMLMAVQLLER.[A]		FALSE	7.29847e-14	0.000605185	2	9	17	P79263; A0A287BGD6	P79263 [335-361]; A0A287BGD6 [339-365]		0	2916.43	1.906	1.315	0.69	0.999998	1	1	71.1	135.5	93.5	107.33	191.59	90.05	Shared	High	High	Peak Found	High	Peak Found	High	High	High	High	High	High	High	Peak Found	High	High	High	5.518e-05	4.237e-25	9.15	143.25
	FALSE	High	[K].SYAAEIHAQGGTNINDAMLMAVQLLER.[A]	1xOxidation [M20]	FALSE	3.86497e-07	0.000605185	2	9	1	P79263; A0A287BGD6	P79263 [335-361]; A0A287BGD6 [339-365]		0	2932.43	100		0.01					300					Shared	Not Found	Not Found	Not Found	Not Found	Not Found	Not Found	Not Found	High	Not Found	Not Found	Not Found	Not Found	Not Found	Not Found	Not Found	High	5.518e-05	5.814e-13	4.27	140.44
	FALSE	High	[K].TEQFQVAVSVAPAAK.[V]		FALSE	0.000139307	0.000605185	2	9	1	P79263; A0A287BGD6	P79263 [123-137]; A0A287BGD6 [125-139]		0	1545.83	100		0.01					300					Shared	Not Found	Not Found	Not Found	Not Found	Not Found	Not Found	Not Found	High	Not Found	Not Found	Not Found	Not Found	Not Found	Not Found	Not Found	High	5.518e-05	2.398e-08	2.57	69.11
	FALSE	High	[R].TVTGGSIQIENGYFVHYFAPEGLSAIPK.[N]		FALSE	3.47774e-09	0.000605185	1	8	8	A0A287BGD6	A0A287BGD6 [246-273]		0	2995.52	1.434	1.127	0.786	0.999998	1	1	84.3	120.8	94.9	48.07	106.04	37.25		Peak Found	High	Peak Found	High	High	High	Peak Found	High	High	High	Peak Found	Peak Found	Peak Found	High	Peak Found	High	5.518e-05	1.176e-16	5.68	132.58
	FALSE	High	[R].TVTVQGHDHSATR.[E]		FALSE	0.0167858	0.000605185	2	8	1	P79263; A0A287BGD6	P79263 [887-899]; A0A287BGD6 [863-875]		0	1408.69	1.379	0.868	0.63	0.999998	1	1	92.4	127.4	80.2	26.28	89.63	35.34	Shared	Peak Found	Peak Found	Peak Found	Peak Found	Peak Found	Peak Found	Peak Found	High	Peak Found	Peak Found	Peak Found	Peak Found	Peak Found	Peak Found	Peak Found	High	5.518e-05	0.000138	1.33	16.96
	FALSE	High	[R].VAEQEAEFLSPK.[Y]		FALSE	0.00103999	0.000605185	2	9	12	P79263; A0A287BGD6	P79263 [522-533]; A0A287BGD6 [526-537]		0	1347.68	1.306	0.971	0.743	0.999998	1	1	91.5	119.6	88.9	22.19	139.4	26.45	Shared	High	High	Peak Found	High	High	High	High	High	High	High	High	High	Peak Found	High	Peak Found	High	5.518e-05	8.993e-07	2.29	57.16
	FALSE	High	[K].VTFELVYEELLAR.[H]		FALSE	5.33004e-05	0.000605185	2	9	1	P79263; A0A287BGD6	P79263 [138-150]; A0A287BGD6 [140-152]		0	1581.85	1.302	0.893	0.686	0.999998	1	1	93.9	122.2	83.9	31.8	125.32	22.67	Shared	Peak Found	Peak Found	Peak Found	Peak Found	Peak Found	Peak Found	Peak Found	High	Peak Found	Peak Found	Peak Found	Peak Found	Peak Found	Peak Found	Peak Found	High	5.518e-05	4.215e-09	3.22	142.94
	FALSE	High	[R].VTIGLLSWDGPGK.[G]		FALSE	0.000453718	0.000605185	2	8	13	P79263; A0A287BGD6	P79263 [834-846]; A0A287BGD6 [810-822]		0	1342.74	2.175	1.177	0.541	0.999998	1	1	68.9	149.9	81.2	18.92	114.63	53.71	Shared	High	High	High	High	High	High	High	High	High	High	High	Peak Found	High	Peak Found	High	High	5.518e-05	2.017e-07	2.61	120.32
FALSE	High	Master Protein	P79263	Inter-alpha-trypsin inhibitor heavy chain H4 OS=Sus scrofa OX=9823 GN=ITIH4 PE=1 SV=1	0	FALSE	385.789	44	33	423	3	921	102.1	6.9	840.63	33	defense response;metabolic process;regulation of biological process;response to stimulus	extracellular	enzyme regulator activity	Pf00092, Pf06668, Pf08487, Pf10138, Pf13519, Pf13768	396799	ITIH4	13				0	0	1.7	1.21	0.711	0.112341	0.90741	0.219452	76.7	130.5	92.8	18.87	149.14	27.89	High	High	High	High	High	High	High	High	High
	Checked	Confidence	Annotated Sequence	Modifications	Contaminant	Qvality PEP	Qvality q-value	# Protein Groups	# Proteins	# PSMs	Master Protein Accessions	Positions in Master Proteins	Modifications in Master Proteins	# Missed Cleavages	Theo. MH+ [Da]	Abundance Ratio: (Group_2) / (Group_1)	Abundance Ratio: (Group_3) / (Group_1)	Abundance Ratio: (Group_3) / (Group_2)	Abundance Ratio Adj. P-Value: (Group_2) / (Group_1)	Abundance Ratio Adj. P-Value: (Group_3) / (Group_1)	Abundance Ratio Adj. P-Value: (Group_3) / (Group_2)	Abundances (Grouped): Group_1	Abundances (Grouped): Group_2	Abundances (Grouped): Group_3	Abundances (Grouped) CV [%]: Group_1	Abundances (Grouped) CV [%]: Group_2	Abundances (Grouped) CV [%]: Group_3	Quan Info	Found in Sample: [S1] F1: Sample, Group_1	Found in Sample: [S2] F2: Sample, Group_1	Found in Sample: [S3] F3: Sample, Group_1	Found in Sample: [S4] F4: Sample, Group_1	Found in Sample: [S5] F5: Sample, Group_1	Found in Sample: [S6] F6: Sample, Group_2	Found in Sample: [S7] F7: Sample, Group_2	Found in Sample: [S8] F8: Sample, Group_2	Found in Sample: [S9] F9: Sample, Group_2	Found in Sample: [S10] F10: Sample, Group_2	Found in Sample: [S11] F11: Sample, Group_3	Found in Sample: [S12] F12: Sample, Group_3	Found in Sample: [S13] F13: Sample, Group_3	Found in Sample: [S14] F14: Sample, Group_3	Found in Sample: [S15] F15: Sample, Group_3	Confidence (by Search Engine): Sequest HT	Percolator q-Value (by Search Engine): Sequest HT	Percolator PEP (by Search Engine): Sequest HT	XCorr (by Search Engine): Sequest HT	Top Apex RT [min]
	FALSE	High	[K].AGLLLLSSPNR.[V]		FALSE	0.0140138	0.000605185	2	8	5	P79263; A0A287BGD6	P79263 [823-833]; A0A287BGD6 [799-809]		0	1140.67	1.011	0.864	0.854	0.999998	1	1	104.4	105.5	90.1	21.94	152.54	48.79	Shared	Peak Found	Peak Found	High	High	Peak Found	Peak Found	Peak Found	High	Peak Found	High	Peak Found	Peak Found	High	Peak Found	Peak Found	High	5.518e-05	9.951e-05	2.15	80.89
	FALSE	High	[K].AGLLLLSSPNRVTIGLLSWDGPGK.[G]		FALSE	0.00139267	0.000605185	2	8	2	P79263; A0A287BGD6	P79263 [823-846]; A0A287BGD6 [799-822]		1	2464.39	2.284	1.457	0.638	0.999998	1	1	63.3	144.5	92.2	14.88	86.94	39.57	Shared	Not Found	Not Found	Peak Found	Peak Found	Peak Found	Peak Found	High	High	Peak Found	Peak Found	Peak Found	Peak Found	Peak Found	Peak Found	Peak Found	High	5.518e-05	1.52e-06	2.53	141.13
	FALSE	High	[R].ANREELLPAR.[S]		FALSE	0.0178009	0.000605185	2	9	12	P79263; A0A287BGD6	P79263 [362-371]; A0A287BGD6 [366-375]		1	1168.64	1.577	1.093	0.693	0.999998	1	1	81.7	128.9	89.3	12.97	128.3	26.33	Shared	Peak Found	Peak Found	Peak Found	High	Peak Found	Peak Found	Peak Found	High	High	High	Peak Found	High	High	High	High	High	5.518e-05	0.0001533	1.67	23.75
	FALSE	High	[R].DTDHFSSQISGTFGQFYQDVVWGPPAAADDSK.[R]		FALSE	1.52282e-05	0.000605185	2	8	3	P79263; A0A287BGD6	P79263 [854-885]; A0A287BGD6 [830-861]		0	3473.56	1.43	0.876	0.613	0.999998	1	1	90.7	129.8	79.5	70.51	131.96	39.04	Shared	High	Peak Found	Peak Found	Peak Found	Peak Found	High	Peak Found	High	Peak Found	Peak Found	Peak Found	Peak Found	Peak Found	Peak Found	Peak Found	High	5.518e-05	4.407e-10	2.96	143.16
	FALSE	High	[R].DTDHFSSQISGTFGQFYQDVVWGPPAAADDSKR.[T]		FALSE	4.59903e-10	0.000605185	2	8	25	P79263; A0A287BGD6	P79263 [854-886]; A0A287BGD6 [830-862]		1	3629.66	2.485	0.935	0.376	0.999998	1	1	67.9	168.6	63.5	60.99	100.72	56.75	Shared	High	High	High	High	High	High	High	High	High	High	High	High	High	High	High	High	5.518e-05	3.063e-18	6.32	140.25
	FALSE	High	[R].ELKLDYQEGSPGK.[E]		FALSE	0.180795	0.00719061	2	8	5	P79263; A0A287BGD6	P79263 [900-912]; A0A287BGD6 [876-888]		1	1463.74	2.301	0.971	0.422	0.999998	1	1	70.2	161.6	68.2	18.04	144.45	36.5	Shared	Peak Found	High	Peak Found	High	Peak Found	Peak Found	Peak Found	High	High	Peak Found	Peak Found	Peak Found	Peak Found	Peak Found	Peak Found	High	0.0008087	0.01165	0.77	37.77
	FALSE	High	[K].ETLYSVMPGLK.[I]		FALSE	0.010354	0.000605185	2	8	1	P79263; A0A287BGD6	P79263 [807-817]; A0A287BGD6 [783-793]		0	1237.65	4.428	1.369	0.309	0.999998	1	1	44.1	195.4	60.4	106.44	116.77	57.48	Shared	Peak Found	Peak Found	Peak Found	Not Found	Peak Found	Peak Found	Not Found	High	Peak Found	Peak Found	Peak Found	Not Found	Not Found	Peak Found	Not Found	High	5.518e-05	5.751e-05	1.49	90.79
	FALSE	High	[R].FKPTLSQQQK.[S]		FALSE	0.00804259	0.000605185	2	9	25	P79263; A0A287BGD6	P79263 [213-222]; A0A287BGD6 [215-224]		0	1204.67	2.023	2.624	1.297	0.999998	1	1	53.1	107.5	139.4	32.92	91.35	51.81	Shared	High	High	High	High	High	Not Found	High	Peak Found	High	High	High	High	High	High	High	High	5.518e-05	3.626e-05	1.82	19.68
	FALSE	High	[K].GSAVQEATFQMELPK.[K]		FALSE	0.00176509	0.000605185	2	9	13	P79263; A0A287BGD6	P79263 [60-74]; A0A287BGD6 [61-75]		0	1635.8	1.27	0.996	0.784	0.999998	1	1	91.8	116.7	91.5	33.97	145.16	30.69	Shared	Peak Found	Peak Found	High	High	High	High	Peak Found	High	High	High	High	High	Peak Found	Peak Found	High	High	5.518e-05	2.347e-06	1.55	88.36
	FALSE	High	[K].GSAVQEATFQMELPKK.[A]		FALSE	0.00399218	0.000605185	2	9	1	P79263; A0A287BGD6	P79263 [60-75]; A0A287BGD6 [61-76]		1	1763.9	11.039	1.188	0.108	0.999998			22.7	250.4	26.9	48.27	138.92		Shared	Peak Found	Peak Found	Not Found	Not Found	Not Found	Peak Found	Not Found	High	Not Found	Not Found	Peak Found	Not Found	Not Found	Not Found	Not Found	High	5.518e-05	1.024e-05	2.3	63.83
	FALSE	High	[K].GSELVVAGK.[L]		FALSE	0.0917204	0.00210807	2	9	10	P79263; A0A287BGD6	P79263 [484-492]; A0A287BGD6 [488-496]		0	859.488	1.244	1.108	0.891	0.999998	1	1	89.5	111.3	99.2	43.79	20.64	43.11	Shared	Peak Found	High	Peak Found	High	High	Not Found	High	Not Found	High	High	High	High	Peak Found	High	High	High	0.0002286	0.003122	1.12	25.19
	FALSE	High	[R].KTEQFQVAVSVAPAAK.[V]		FALSE	0.00075077	0.000605185	2	9	1	P79263; A0A287BGD6	P79263 [122-137]; A0A287BGD6 [124-139]		1	1673.92	1.081	0.439	0.406	0.999998	1	1	119.1	128.7	52.2	53.93	100.94	38.82	Shared	Peak Found	Peak Found	Peak Found	Peak Found	Peak Found	Peak Found	Peak Found	High	Peak Found	Peak Found	Peak Found	Peak Found	Peak Found	Peak Found	Peak Found	High	5.518e-05	5.008e-07	3.43	48.31
	FALSE	High	[K].LDYQEGSPGK.[E]		FALSE	0.0450014	0.0010928	2	8	6	P79263; A0A287BGD6	P79263 [903-912]; A0A287BGD6 [879-888]		0	1093.52	1.066	0.875	0.821	0.999998	1	1	102	108.7	89.3	34.28	110.34	41.16	Shared	High	Peak Found	Peak Found	Peak Found	Peak Found	High	High	High	Peak Found	High	High	Peak Found	Peak Found	Peak Found	Peak Found	High	9.597e-05	0.00084	1.38	22.54
	FALSE	High	[R].LGPPGPLQPTR.[F]		FALSE	0.00654179	0.000605185	1	5	24	P79263	P79263 [666-676]		0	1132.65	1.498	1.276	0.852	0.999998	1	1	79.5	119.1	101.4	11.22	110.17	37.31		High	High	High	High	High	High	High	High	High	High	High	High	High	High	High	High	5.518e-05	2.493e-05	2.1	47.63
	FALSE	High	[R].LLLRDTDHFSSQISGTFGQFYQDVVWGPPAAADDSKR.[T]		FALSE	0.00255041	0.000605185	2	8	7	P79263; A0A287BGD6	P79263 [850-886]; A0A287BGD6 [826-862]		2	4125.01	15.493	21.015	1.356	0.999998	1	1	8	123.9	168.1	92.25	105.71	62.86	Shared	Peak Found	Peak Found	Peak Found	Peak Found	Peak Found	Peak Found	High	High	Peak Found	Peak Found	Peak Found	High	Peak Found	High	High	High	5.518e-05	4.564e-06	3.37	138.41
	FALSE	High	[K].LLSDPGQGVEVTGHYER.[E]		FALSE	0.0079751	0.000605185	2	8	8	P79263; A0A287BGD6	P79263 [750-766]; A0A287BGD6 [726-742]		0	1856.91	1.548	1.256	0.812	0.999998	1	1	78.9	122.1	99.1	34.19	142.35	34.72	Shared	High	High	Peak Found	Peak Found	Peak Found	High	High	High	Peak Found	High	Peak Found	Peak Found	Peak Found	Peak Found	High	High	5.518e-05	3.579e-05	1.75	50.58
	FALSE	High	[R].IQAPSVILPLPGQSVDQLCVDLK.[H]	1xCarbamidomethyl [C19]	FALSE	4.53937e-07	0.000605185	2	8	26	P79263; A0A287BGD6	P79263 [720-742]; A0A287BGD6 [696-718]		0	2490.36	1.229	1.169	0.951	0.999998	1	1	88.3	108.5	103.2	22.99	149.09	26.94	Shared	High	High	High	High	High	High	High	High	High	High	High	High	High	High	High	High	5.518e-05	7.788e-13	4.39	140.81
	FALSE	High	[K].LRDQSPDVLSAK.[V]		FALSE	0.00124756	0.000605185	2	9	16	P79263; A0A287BGD6	P79263 [493-504]; A0A287BGD6 [497-508]		1	1328.72	1.733	1.035	0.597	0.999998	1	1	79.6	138	82.4	15.32	171.93	55.02	Shared	High	High	High	High	High	High	High	High	High	High	High	High	High	High	High	High	5.518e-05	1.247e-06	2.59	25.77
	FALSE	High	[R].LTGGSSVDPVFSHR.[R]		FALSE	7.60554e-05	0.000605185	2	5	12	P79263; A0A287BGD6	P79263 [633-646]; A0A287BGD6 [637-650]		0	1458.73	2.319	1.09	0.47	0.999998	1	1	68	157.8	74.2	13.55	164.26	49.64	Shared	High	Peak Found	Peak Found	Peak Found	High	High	Peak Found	High	Peak Found	High	High	High	High	High	High	High	5.518e-05	7.993e-09	2.21	38.65
	FALSE	High	[R].IYEDSDSALQLEDFYQEVANPLLR.[L]		FALSE	2.18324e-09	0.000605185	2	9	26	P79263; A0A287BGD6	P79263 [436-459]; A0A287BGD6 [440-463]		0	2828.36	0.952	0.612	0.643	0.999998	1	1	117	111.4	71.6	37.93	178.62	55.12	Shared	High	High	High	High	High	High	High	High	High	High	High	High	High	High	High	High	5.518e-05	5.081e-17	7.24	145.73
	FALSE	High	[K].MALENGGLAR.[R]		FALSE	0.0565457	0.0010928	2	9	9	P79263; A0A287BGD6	P79263 [425-434]; A0A287BGD6 [429-438]		0	1031.53	1.608	0.892	0.555	0.999998	1	1	85.7	137.8	76.5	12.9	151.94	42.76	Shared	High	High	Peak Found	High	Peak Found	High	High	High	Peak Found	Peak Found	Peak Found	Peak Found	High	High	Peak Found	High	9.597e-05	0.00127	1.52	38.08
	FALSE	High	[K].NDINIYSLTVDSK.[V]		FALSE	0.0962749	0.00210807	2	7	1	P79263; A0A287BGD6	P79263 [30-42]; A0A287BGD6 [31-43]		0	1481.75	1.537	0.654	0.425	0.999998	1	1	94	144.5	61.5	35.75	132.3	35.84	Shared	Peak Found	Peak Found	Peak Found	Peak Found	Peak Found	Peak Found	Peak Found	High	Peak Found	Peak Found	Peak Found	Peak Found	Peak Found	Peak Found	Peak Found	High	0.0002286	0.003436	0.98	92.56
	FALSE	High	[K].NVIFVIDTSGSMR.[G]		FALSE	0.00181048	0.000605185	1	1	13	P79263	P79263 [272-284]		0	1438.74	1.851	1.167	0.631	0.999998	1	1	74.7	138.2	87.1	30.89	83.71	24.84		High	High	High	High	Peak Found	Peak Found	Peak Found	High	Peak Found	Peak Found	High	High	High	High	High	High	5.518e-05	2.443e-06	3.37	100.24
	FALSE	High	[R].QGNTHSGHSSFQFHSVGDR.[T]		FALSE	8.42303e-09	0.000605185	2	8	52	P79263; A0A287BGD6	P79263 [611-629]; A0A287BGD6 [615-633]		0	2084.93	1.43	1.173	0.821	0.999998	1	1	83.3	119	97.7	18.29	129.63	34.36	Shared	High	High	High	High	High	High	High	High	High	High	High	High	High	High	High	High	5.518e-05	5.82e-16	6.08	19.44
	FALSE	High	[R].RIYEDSDSALQLEDFYQEVANPLLR.[L]		FALSE	1.18717e-11	0.000605185	2	9	16	P79263; A0A287BGD6	P79263 [435-459]; A0A287BGD6 [439-463]		1	2984.46	1.939	1.196	0.617	0.999998	1	1	72.6	140.7	86.7	22.03	118.93	80.52	Shared	High	High	High	High	High	High	High	High	High	High	High	High	High	High	High	High	5.518e-05	4.166e-21	5.43	141.82
	FALSE	High	[K].SPEQQETVLDGNFIVR.[Y]		FALSE	9.59896e-05	0.000605185	2	9	26	P79263; A0A287BGD6	P79263 [223-238]; A0A287BGD6 [225-240]		0	1831.92	1.335	0.738	0.553	0.999998	1	1	97.6	130.3	72.1	38.05	134.13	32.9	Shared	High	High	High	High	High	High	High	High	High	High	High	Peak Found	High	High	High	High	5.518e-05	1.218e-08	3.83	92.48
	FALSE	High	[K].SYAAEIHAQGGTNINDAMLMAVQLLER.[A]		FALSE	7.29847e-14	0.000605185	2	9	17	P79263; A0A287BGD6	P79263 [335-361]; A0A287BGD6 [339-365]		0	2916.43	1.906	1.315	0.69	0.999998	1	1	71.1	135.5	93.5	107.33	191.59	90.05	Shared	High	High	Peak Found	High	Peak Found	High	High	High	High	High	High	High	Peak Found	High	High	High	5.518e-05	4.237e-25	9.15	143.25
	FALSE	High	[K].SYAAEIHAQGGTNINDAMLMAVQLLER.[A]	1xOxidation [M20]	FALSE	3.86497e-07	0.000605185	2	9	1	P79263; A0A287BGD6	P79263 [335-361]; A0A287BGD6 [339-365]		0	2932.43	100		0.01					300					Shared	Not Found	Not Found	Not Found	Not Found	Not Found	Not Found	Not Found	High	Not Found	Not Found	Not Found	Not Found	Not Found	Not Found	Not Found	High	5.518e-05	5.814e-13	4.27	140.44
	FALSE	High	[K].TEQFQVAVSVAPAAK.[V]		FALSE	0.000139307	0.000605185	2	9	1	P79263; A0A287BGD6	P79263 [123-137]; A0A287BGD6 [125-139]		0	1545.83	100		0.01					300					Shared	Not Found	Not Found	Not Found	Not Found	Not Found	Not Found	Not Found	High	Not Found	Not Found	Not Found	Not Found	Not Found	Not Found	Not Found	High	5.518e-05	2.398e-08	2.57	69.11
	FALSE	High	[R].TVTVQGHDHSATR.[E]		FALSE	0.0167858	0.000605185	2	8	1	P79263; A0A287BGD6	P79263 [887-899]; A0A287BGD6 [863-875]		0	1408.69	1.379	0.868	0.63	0.999998	1	1	92.4	127.4	80.2	26.28	89.63	35.34	Shared	Peak Found	Peak Found	Peak Found	Peak Found	Peak Found	Peak Found	Peak Found	High	Peak Found	Peak Found	Peak Found	Peak Found	Peak Found	Peak Found	Peak Found	High	5.518e-05	0.000138	1.33	16.96
	FALSE	High	[R].VAEQEAEFLSPK.[Y]		FALSE	0.00103999	0.000605185	2	9	12	P79263; A0A287BGD6	P79263 [522-533]; A0A287BGD6 [526-537]		0	1347.68	1.306	0.971	0.743	0.999998	1	1	91.5	119.6	88.9	22.19	139.4	26.45	Shared	High	High	Peak Found	High	High	High	High	High	High	High	High	High	Peak Found	High	Peak Found	High	5.518e-05	8.993e-07	2.29	57.16
	FALSE	High	[R].VLPEVLSVPDETSHDMDSR.[I]		FALSE	2.21006e-05	0.000605185	1	7	30	P79263	P79263 [689-707]		0	2126.01	1.72	1.142	0.664	0.999998	1	1	77.7	133.6	88.7	30.43	164.14	32.08		High	High	High	High	High	High	High	High	High	High	High	High	High	High	High	High	5.518e-05	8.633e-10	3.72	84.55
	FALSE	High	[R].VLPEVLSVPDETSHDMDSR.[I]	1xOxidation [M16]	FALSE	0.198555	0.0089849	1	7	2	P79263	P79263 [689-707]		0	2142	2.115	1.555	0.735			1	64.2	135.9	99.9		109.44	66.58		Not Found	Not Found	Peak Found	Not Found	Not Found	Not Found	Peak Found	High	Peak Found	Peak Found	Peak Found	Peak Found	Peak Found	Peak Found	Peak Found	High	0.0009203	0.014	0.47	78.43
	FALSE	High	[K].VTFELVYEELLAR.[H]		FALSE	5.33004e-05	0.000605185	2	9	1	P79263; A0A287BGD6	P79263 [138-150]; A0A287BGD6 [140-152]		0	1581.85	1.302	0.893	0.686	0.999998	1	1	93.9	122.2	83.9	31.8	125.32	22.67	Shared	Peak Found	Peak Found	Peak Found	Peak Found	Peak Found	Peak Found	Peak Found	High	Peak Found	Peak Found	Peak Found	Peak Found	Peak Found	Peak Found	Peak Found	High	5.518e-05	4.215e-09	3.22	142.94
	FALSE	High	[R].VTIGLLSWDGPGK.[G]		FALSE	0.000453718	0.000605185	2	8	13	P79263; A0A287BGD6	P79263 [834-846]; A0A287BGD6 [810-822]		0	1342.74	2.175	1.177	0.541	0.999998	1	1	68.9	149.9	81.2	18.92	114.63	53.71	Shared	High	High	High	High	High	High	High	High	High	High	High	Peak Found	High	Peak Found	High	High	5.518e-05	2.017e-07	2.61	120.32
FALSE	High	Master Protein	P06867	Plasminogen OS=Sus scrofa OX=9823 GN=PLG PE=1 SV=3	0	FALSE	354.286	62	42	476	6	809	90.6	7.21	710.88	42	coagulation;metabolic process;regulation of biological process	extracellular	catalytic activity	Pf00024, Pf00051, Pf00089, Pf09342, Pf13365	733660	PLG	1	Neuroactive ligand-receptor interaction; Staphylococcus aureus infection; Influenza A; Complement and coagulation cascades			4	36	0.962	0.846	0.879	0.788232	0.362718	0.135358	106.8	102.8	90.3	6.64	19.44	12.7	High	High	High	High	High	High	High	High	High
	Checked	Confidence	Annotated Sequence	Modifications	Contaminant	Qvality PEP	Qvality q-value	# Protein Groups	# Proteins	# PSMs	Master Protein Accessions	Positions in Master Proteins	Modifications in Master Proteins	# Missed Cleavages	Theo. MH+ [Da]	Abundance Ratio: (Group_2) / (Group_1)	Abundance Ratio: (Group_3) / (Group_1)	Abundance Ratio: (Group_3) / (Group_2)	Abundance Ratio Adj. P-Value: (Group_2) / (Group_1)	Abundance Ratio Adj. P-Value: (Group_3) / (Group_1)	Abundance Ratio Adj. P-Value: (Group_3) / (Group_2)	Abundances (Grouped): Group_1	Abundances (Grouped): Group_2	Abundances (Grouped): Group_3	Abundances (Grouped) CV [%]: Group_1	Abundances (Grouped) CV [%]: Group_2	Abundances (Grouped) CV [%]: Group_3	Quan Info	Found in Sample: [S1] F1: Sample, Group_1	Found in Sample: [S2] F2: Sample, Group_1	Found in Sample: [S3] F3: Sample, Group_1	Found in Sample: [S4] F4: Sample, Group_1	Found in Sample: [S5] F5: Sample, Group_1	Found in Sample: [S6] F6: Sample, Group_2	Found in Sample: [S7] F7: Sample, Group_2	Found in Sample: [S8] F8: Sample, Group_2	Found in Sample: [S9] F9: Sample, Group_2	Found in Sample: [S10] F10: Sample, Group_2	Found in Sample: [S11] F11: Sample, Group_3	Found in Sample: [S12] F12: Sample, Group_3	Found in Sample: [S13] F13: Sample, Group_3	Found in Sample: [S14] F14: Sample, Group_3	Found in Sample: [S15] F15: Sample, Group_3	Confidence (by Search Engine): Sequest HT	Percolator q-Value (by Search Engine): Sequest HT	Percolator PEP (by Search Engine): Sequest HT	XCorr (by Search Engine): Sequest HT	Top Apex RT [min]
	FALSE	High	[R].ATTVAGVPCQEWAAQEPHR.[H]	1xCarbamidomethyl [C9]	FALSE	0.00235347	0.000605185	2	7	18	A0A287A481; P06867	A0A287A481 [498-516]; P06867 [493-511]		0	2108	2.3	1.712	0.744	0.999998	1	1	59.9	137.7	102.5	101.36	87.57	55.55	Shared	High	High	Peak Found	High	High	High	High	High	Peak Found	High	High	High	High	High	High	High	5.518e-05	3.925e-06	1.8	56.04
	FALSE	High	[K].CQSWVSMTPHRHEK.[T]	1xCarbamidomethyl [C1]	FALSE	2.04795e-05	0.000605185	2	7	33	A0A287A481; P06867	A0A287A481 [403-416]; P06867 [398-411]		1	1782.82	1.483	1.156	0.78	0.999998	1	1	82.4	122.3	95.3	30.85	58.43	24.09	Shared	High	High	High	High	High	High	High	High	High	High	High	High	High	High	High	High	5.518e-05	7.494e-10	3.88	19.92
	FALSE	High	[K].CQSWVSMTPHRHEK.[T]	1xCarbamidomethyl [C1]; 1xOxidation [M7]	FALSE	0.000104027	0.000605185	2	7	18	A0A287A481; P06867	A0A287A481 [403-416]; P06867 [398-411]		1	1798.81	1.27	1.172	0.923	0.999998	1	1	87.2	110.7	102.2	17.76	33.24	32.51	Shared	High	High	Peak Found	High	High	Peak Found	High	High	High	High	High	High	High	High	High	High	5.518e-05	1.414e-08	3.11	18.19
	FALSE	High	[K].CSETEQQVTNFPAIAQVPSVEDLSEDCMFGNGK.[R]	2xCarbamidomethyl [C1; C27]	FALSE	1.06283e-06	0.000605185	2	7	5	A0A287A481; P06867	A0A287A481 [459-491]; P06867 [454-486]		0	3687.62	0.764	0.716	0.938	0.999998	1	1	121	92.4	86.6	47.91	56.24	20.75	Shared	High	Peak Found	Peak Found	Peak Found	High	High	Peak Found	Peak Found	High	High	Peak Found	Peak Found	Peak Found	Peak Found	Peak Found	High	5.518e-05	3.61e-12	3.74	141.06
	FALSE	High	[K].CSETEQQVTNFPAIAQVPSVEDLSEDCMFGNGKR.[Y]	2xCarbamidomethyl [C1; C27]	FALSE	0.000236445	0.000605185	2	7	1	A0A287A481; P06867	A0A287A481 [459-492]; P06867 [454-487]		1	3843.73	0.838	0.76	0.907	0.999998	1	1	115.5	96.8	87.8	58.3	28.69	39.43	Shared	Peak Found	Peak Found	Peak Found	Peak Found	High	Peak Found	Peak Found	Peak Found	Peak Found	Peak Found	Peak Found	Peak Found	Peak Found	Peak Found	Peak Found	High	5.518e-05	6.234e-08	3.34	130.49
	FALSE	High	[K].DQQCVVMAENSK.[T]	1xCarbamidomethyl [C4]	FALSE	0.00742377	0.000605185	2	7	4	A0A287A481; P06867	A0A287A481 [75-86]; P06867 [70-81]		0	1408.62	0.973	0.774	0.795	0.999998	1	1	109.2	106.3	84.5	24.43	27.81	10.18	Shared	High	Peak Found	Peak Found	Peak Found	Peak Found	Peak Found	High	Peak Found	Peak Found	Peak Found	High	High	Peak Found	Peak Found	Peak Found	High	5.518e-05	3.141e-05	1.38	29.07
	FALSE	High	[K].EPSEADIALLK.[L]		FALSE	0.154624	0.00494802	1	1	3	P06867	P06867 [659-669]		0	1185.64	0.539	0.648	1.203	0.999998	1	1	137.2	73.9	88.9	37.31	95.31	72.97		Not Found	Peak Found	Peak Found	High	High	High	Peak Found	Not Found	Peak Found	Not Found	Peak Found	Peak Found	Not Found	Not Found	Not Found	High	0.0005882	0.008543	0.94	73.89
	FALSE	High	[K].FPLAGLEENYCR.[N]	1xCarbamidomethyl [C11]	FALSE	0.00624523	0.000605185	2	7	8	A0A287A481; P06867	A0A287A481 [147-158]; P06867 [142-153]		0	1468.69	1.064	0.804	0.756	0.999998	1	1	104.6	111.3	84.1	26.2	25.08	27.71	Shared	High	High	Peak Found	Peak Found	Peak Found	High	High	Peak Found	Peak Found	High	High	High	Peak Found	Peak Found	High	High	5.518e-05	2.299e-05	1.65	88.87
	FALSE	High	[K].FPLAGLEENYCRNPDNDEK.[G]	1xCarbamidomethyl [C11]	FALSE	0.0370016	0.000605185	2	7	1	A0A287A481; P06867	A0A287A481 [147-165]; P06867 [142-160]		1	2281.02	1.16	0.992	0.855	0.999998	1	1	95.2	110.4	94.4	12.35	39.28	19.2	Shared	Peak Found	Peak Found	Peak Found	Peak Found	High	Peak Found	Peak Found	Peak Found	Peak Found	Peak Found	Peak Found	Peak Found	Peak Found	Peak Found	Peak Found	High	5.518e-05	0.0005872	1.04	73.46
	FALSE	High	[R].FVTWIEEIMR.[R]		FALSE	0.0828703	0.00210807	2	7	4	A0A287A481; P06867	A0A287A481 [803-812]; P06867 [798-807]		0	1323.68	0.999	1.014	1.015	0.999998	1	1	99.6	99.5	100.9	43.81	38.59	42.17	Shared	Peak Found	High	Peak Found	Peak Found	Peak Found	High	Peak Found	High	Peak Found	Peak Found	Peak Found	Peak Found	Peak Found	High	Peak Found	High	0.0001888	0.002585	1.08	141.59
	FALSE	High	[R].GENYRGTVSVTASGHTCQR.[W]	1xCarbamidomethyl [C17]	FALSE	0.00255041	0.000605185	2	7	1	A0A287A481; P06867	A0A287A481 [285-303]; P06867 [280-298]		1	2079.96	1.454	0.825	0.567			1	91.5	133.1	75.5		23.57	37.21	Shared	Not Found	Not Found	Peak Found	Not Found	Not Found	Not Found	Peak Found	Peak Found	Not Found	Not Found	Peak Found	High	Peak Found	Not Found	Not Found	High	5.518e-05	4.564e-06	2.52	19.51
	FALSE	High	[R].GNGESYRGTSSTTITGR.[K]		FALSE	0.000158167	0.000605185	2	7	15	A0A287A481; P06867	A0A287A481 [385-401]; P06867 [380-396]		1	1743.83	1.375	1.058	0.77	0.999998	1	1	87.4	120.1	92.5	20.18	31.85	51.88	Shared	High	High	High	High	High	High	High	High	High	High	High	High	High	High	High	High	5.518e-05	2.998e-08	3.09	19.92
	FALSE	High	[R].GNGESYRGTSSTTITGRK.[C]		FALSE	2.08368e-08	0.000605185	2	7	9	A0A287A481; P06867	A0A287A481 [385-402]; P06867 [380-397]		2	1871.92													No Quan Values	Not Found	Not Found	Not Found	High	High	Not Found	High	Not Found	High	High	Not Found	High	High	High	High	High	5.518e-05	2.992e-15	5.98
	FALSE	High	[K].GPWCYTTDPETRFDYCDIPECEDECMHCSGEHYEGK.[I]	5xCarbamidomethyl [C4; C16; C21; C25; C28]	FALSE	0.00441813	0.000605185	2	7	3	A0A287A481; P06867	A0A287A481 [166-201]; P06867 [161-196]		1	4530.71	1.12	0.964	0.861	0.999998	1	1	97.3	109	93.8	49.29	50.02	48.16	Shared	High	Peak Found	High	Peak Found	Peak Found	Peak Found	Peak Found	Peak Found	High	Not Found	Peak Found	Peak Found	Peak Found	Peak Found	Not Found	High	5.518e-05	1.226e-05	1.36	87.71
	FALSE	High	[K].GRGENYRGTVSVTASGHTCQR.[W]	1xCarbamidomethyl [C19]	FALSE	1.39957e-07	0.000605185	2	7	17	A0A287A481; P06867	A0A287A481 [283-303]; P06867 [278-298]		2	2293.09	1.164	1.313	1.128	0.999998	1	1	86.3	100.4	113.3	12.43	45.8	11.35	Shared	High	High	High	Peak Found	High	High	High	High	Peak Found	Peak Found	High	High	Not Found	High	Peak Found	High	5.518e-05	9.279e-14	6.24	18.69
	FALSE	High	[R].GTVSVTASGHTCQR.[W]	1xCarbamidomethyl [C12]	FALSE	1.44759e-06	0.000605185	2	7	30	A0A287A481; P06867	A0A287A481 [290-303]; P06867 [285-298]		0	1460.69	0.858	0.625	0.728	0.999998	1	1	120.8	103.7	75.5	48.95	37.9	61.97	Shared	High	High	High	High	High	High	High	High	High	High	High	High	High	High	High	High	5.518e-05	6.295e-12	5.22	18.44
	FALSE	High	[R].HSIFTPETNPR.[A]		FALSE	0.000617959	0.000605185	2	7	35	A0A287A481; P06867	A0A287A481 [517-527]; P06867 [512-522]		0	1298.65	1.325	1.27	0.959	0.999998	1	1	83.4	110.6	106	17.74	36.78	19.39	Shared	High	High	High	High	High	High	High	High	High	High	High	High	High	High	High	High	5.518e-05	3.522e-07	2.72	28.92
	FALSE	High	[K].KCSETEQQVTNFPAIAQVPSVEDLSEDCMFGNGK.[R]	2xCarbamidomethyl [C2; C28]	FALSE	1.11334e-05	0.000605185	2	7	11	A0A287A481; P06867	A0A287A481 [458-491]; P06867 [453-486]		1	3815.72	1.094	0.896	0.819	0.999998	1	1	100.3	109.8	89.9	29.7	43.58	37.81	Shared	High	High	High	Peak Found	Peak Found	High	Peak Found	High	High	Peak Found	High	High	Peak Found	High	Peak Found	High	5.518e-05	2.493e-10	3.06	128.92
	FALSE	High	[K].KCSETEQQVTNFPAIAQVPSVEDLSEDCMFGNGKR.[Y]	2xCarbamidomethyl [C2; C28]	FALSE	0.166311	0.00587846	2	7	2	A0A287A481; P06867	A0A287A481 [458-492]; P06867 [453-487]		2	3971.82	0.974	1.237	1.27	0.999998	1	1	93.4	91	115.6	58.36	67.21	19.76	Shared	Peak Found	Peak Found	Peak Found	Peak Found	Peak Found	Peak Found	High	Peak Found	Peak Found	Peak Found	Peak Found	High	Peak Found	Peak Found	Not Found	High	0.0006636	0.009822	0.89	116.67
	FALSE	High	[K].LFDYCDVPQCVTSSFDCGKPK.[V]	3xCarbamidomethyl [C5; C10; C17]	FALSE	0.0773175	0.0010928	2	7	5	A0A287A481; P06867	A0A287A481 [555-575]; P06867 [550-570]		0	2523.1	0.914	0.887	0.971	0.999998	1	1	107.1	97.9	95	65.37	96.49	72.69	Shared	Peak Found	High	High	Peak Found	Peak Found	Peak Found	Peak Found	High	Peak Found	High	High	Peak Found	Peak Found	Peak Found	Peak Found	High	9.597e-05	0.002268	0.76	101.22
	FALSE	High	[K].LFKEPSEADIALLK.[L]		FALSE	0.0032318	0.000605185	1	1	7	P06867	P06867 [656-669]		1	1573.88	0.889	1.631	1.836	0.999998	1	1	85.2	75.7	139	33.38	85.41	42.52		Not Found	High	High	High	Peak Found	High	High	Not Found	Peak Found	Not Found	High	High	Not Found	Not Found	Not Found	High	5.518e-05	6.965e-06	2.51	84.47
	FALSE	High	[R].MRDVVLFEK.[R]		FALSE	0.128265	0.00301746	2	7	2	A0A287A481; P06867	A0A287A481 [93-101]; P06867 [88-96]		1	1136.61	1.189	0.941	0.791	0.999998	1	1	95.8	114	90.2	21.57	16.12	12.68	Shared	Peak Found	Peak Found	Peak Found	Peak Found	Peak Found	Peak Found	Peak Found	High	Peak Found	High	Peak Found	Peak Found	Peak Found	Peak Found	Peak Found	High	0.0003021	0.005913	2.99	47.68
	FALSE	High	[K].NLEENYCR.[N]	1xCarbamidomethyl [C7]	FALSE	0.0442586	0.0010928	2	7	15	A0A287A481; P06867	A0A287A481 [323-330]; P06867 [318-325]		0	1097.47	0.872	0.807	0.926	0.999998	1	1	112	97.6	90.4	15.87	41.15	18.6	Shared	High	High	High	High	High	High	High	High	High	High	High	High	High	High	High	High	9.597e-05	0.0008149	2.18	24
	FALSE	High	[K].NLEENYCRNPDGETAPWCYTTDSEVR.[W]	2xCarbamidomethyl [C7; C18]	FALSE	2.0393e-05	0.000605185	2	7	10	A0A287A481; P06867	A0A287A481 [323-348]; P06867 [318-343]		1	3176.33	1.025	0.628	0.612	0.999998	1	1	113.1	115.9	71	16.26	19.25	21.35	Shared	Peak Found	High	Peak Found	Peak Found	High	Peak Found	High	Peak Found	High	High	High	High	Peak Found	High	High	High	5.518e-05	7.454e-10	2.73	81.33
	FALSE	High	[K].NLEENYCRNPDGETAPWCYTTDSEVRWDYCK.[I]	3xCarbamidomethyl [C7; C18; C30]	FALSE	3.61234e-08	0.000605185	2	7	5	A0A287A481; P06867	A0A287A481 [323-353]; P06867 [318-348]		2	3928.63	1.955	2.272	1.162	0.999998	1	1	57.4	112.2	130.4	54.09	66.71	21.63	Shared	Not Found	Not Found	Peak Found	High	Peak Found	Not Found	High	Peak Found	Peak Found	High	Not Found	Peak Found	High	Peak Found	Not Found	High	5.518e-05	8.054e-15	5.1	96
	FALSE	High	[R].NPDADKSPWCYTTDPR.[V]	1xCarbamidomethyl [C10]	FALSE	6.81302e-05	0.000605185	2	7	12	A0A287A481; P06867	A0A287A481 [433-448]; P06867 [428-443]		1	1922.83	0.95	0.847	0.891	0.999998	1	1	107.3	101.9	90.8	21.76	34.92	30.71	Shared	High	High	High	High	High	Peak Found	High	Peak Found	High	High	High	High	High	Peak Found	High	High	5.518e-05	6.578e-09	2.9	52.48
	FALSE	High	[R].NPDGDDNGPWCYTTNPQK.[L]	1xCarbamidomethyl [C11]	FALSE	6.15497e-05	0.000605185	2	7	21	A0A287A481; P06867	A0A287A481 [537-554]; P06867 [532-549]		0	2078.85	1.16	0.913	0.788	0.999998	1	1	97.6	113.2	89.2	29.03	29.31	22.6	Shared	High	High	High	High	High	High	High	High	High	High	High	High	High	High	Peak Found	High	5.518e-05	5.455e-09	3.14	62
	FALSE	High	[R].NPDGEPRPWCFTTDPNK.[R]	1xCarbamidomethyl [C10]	FALSE	0.00071058	0.000605185	2	7	25	A0A287A481; P06867	A0A287A481 [241-257]; P06867 [236-252]		0	2030.9	0.923	0.826	0.895	0.999998	1	1	109.2	100.7	90.1	29.33	46.6	42.13	Shared	High	High	High	High	High	High	High	High	High	High	High	High	High	High	High	High	5.518e-05	4.542e-07	2.34	64.07
	FALSE	High	[R].NPDGETAPWCYTTDSEVR.[W]	1xCarbamidomethyl [C10]	FALSE	2.71975e-06	0.000605185	2	7	9	A0A287A481; P06867	A0A287A481 [331-348]; P06867 [326-343]		0	2097.88	1.134	0.351	0.31	0.999998	1	1	120.7	136.9	42.4	27.9	52.53	68.62	Shared	High	High	High	Peak Found	High	High	High	High	Peak Found	High	Peak Found	Peak Found	High	Peak Found	Peak Found	High	5.518e-05	1.958e-11	3.21	80.13
	FALSE	High	[K].NYCRNPDGDDNGPWCYTTNPQK.[L]	2xCarbamidomethyl [C3; C15]	FALSE	0.145348	0.0044825	2	7	1	A0A287A481; P06867	A0A287A481 [533-554]; P06867 [528-549]		1	2672.09	4.825	8.45	1.751			1	21	101.4	177.6		38.75	59.04	Shared	Not Found	Not Found	Peak Found	Not Found	Not Found	Not Found	Peak Found	Peak Found	Peak Found	Peak Found	Peak Found	Peak Found	Peak Found	High	Peak Found	High	0.0004684	0.007557	0.92	51.81
	FALSE	High	[K].RATTVAGVPCQEWAAQEPHR.[H]	1xCarbamidomethyl [C10]	FALSE	0.00181815	0.000605185	2	7	2	A0A287A481; P06867	A0A287A481 [497-516]; P06867 [492-511]		1	2264.1	0.833	2.558	3.069	0.999998	1	1	68.3	56.9	174.7	59.71	137.31	38.25	Shared	Peak Found	Peak Found	Peak Found	Peak Found	Peak Found	Peak Found	Peak Found	Peak Found	Peak Found	Peak Found	Peak Found	High	Peak Found	Peak Found	High	High	5.518e-05	2.465e-06	2.77	41.69
	FALSE	High	[R].TACYITGWGETK.[G]	1xCarbamidomethyl [C3]	FALSE	0.00293235	0.000605185	2	7	5	A0A287A481; P06867	A0A287A481 [701-712]; P06867 [696-707]		0	1386.64	1.066	0.846	0.794	0.999998	1	1	103	109.8	87.2	29.29	32.05	28.05	Shared	Peak Found	Peak Found	High	High	High	Peak Found	High	Peak Found	Peak Found	Peak Found	Peak Found	High	Peak Found	Peak Found	Peak Found	High	5.518e-05	5.86e-06	2.02	65.95
	FALSE	High	[K].TMSGIECQSWGSQSPHAHGYLPSK.[F]	1xCarbamidomethyl [C7]	FALSE	0.00246556	0.000605185	2	7	11	A0A287A481; P06867	A0A287A481 [205-228]; P06867 [200-223]		0	2645.19	1.074	0.864	0.805	0.999998	1	1	102.1	109.6	88.2	7.71	47.45	26.67	Shared	Peak Found	Peak Found	Peak Found	High	High	High	High	High	High	High	High	High	Peak Found	High	High	High	5.518e-05	4.27e-06	1.97	53.52
	FALSE	High	[R].TPENFPCK.[N]	1xCarbamidomethyl [C7]	FALSE	0.0798854	0.0016356	2	7	7	A0A287A481; P06867	A0A287A481 [315-322]; P06867 [310-317]		0	992.451	0.907	1.071	1.181	0.999998	1	1	100.8	91.3	107.9	13.11	42.19	12.12	Shared	Peak Found	High	High	Peak Found	High	Peak Found	Peak Found	High	High	Peak Found	High	High	Peak Found	Peak Found	Peak Found	High	0.0001433	0.002412	1.82	23.75
	FALSE	High	[K].TPGNFPNAGLTMNYCR.[N]	1xCarbamidomethyl [C15]	FALSE	1.07628e-05	0.000605185	2	7	40	A0A287A481; P06867	A0A287A481 [417-432]; P06867 [412-427]		0	1812.82	1.233	0.951	0.771	0.999998	1	1	94.2	116.2	89.6	20.98	6.27	19.48	Shared	High	High	High	High	High	High	High	High	High	High	High	High	High	High	High	High	5.518e-05	2.35e-10	3.41	81.69
	FALSE	High	[K].VCNRYEYLGGK.[V]	1xCarbamidomethyl [C2]	FALSE	0.0382561	0.0010928	1	1	11	P06867	P06867 [727-737]		1	1358.65	0.913	0.858	0.94	0.999998	1	1	108.2	98.9	92.9	20.3	29.38	25.57		High	High	High	High	High	High	Peak Found	High	High	Peak Found	High	High	Peak Found	Peak Found	Peak Found	High	9.597e-05	0.0006233	1.59	25.17
	FALSE	High	[K].VILGAHEEYHLGEGVQEIDVSK.[L]		FALSE	5.85383e-10	0.000605185	1	1	22	P06867	P06867 [634-655]		0	2422.22	1.077	0.727	0.675	0.999998	1	1	107	115.3	77.8	10.26	13.96	34.1		High	High	High	High	High	High	High	High	High	High	High	High	High	High	High	High	5.518e-05	4.746e-18	4.98	74.07
	FALSE	High	[K].VIPACLPTPNYVVADR.[T]	1xCarbamidomethyl [C5]	FALSE	0.00125285	0.000605185	2	7	13	A0A287A481; P06867	A0A287A481 [685-700]; P06867 [680-695]		0	1784.94	0.707	0.59	0.835	0.999998	1	1	130.6	92.3	77.1	23.5	58.13	44.33	Shared	High	Peak Found	High	High	Peak Found	High	High	High	High	High	High	High	High	Peak Found	High	High	5.518e-05	1.26e-06	2.47	95.01
	FALSE	High	[R].VRWEYCNLK.[K]	1xCarbamidomethyl [C6]	FALSE	0.0123542	0.000605185	2	7	9	A0A287A481; P06867	A0A287A481 [449-457]; P06867 [444-452]		1	1267.63	1.036	0.48	0.464	0.999998	1	1	119.2	123.5	57.3	34.29	43.47	69.95	Shared	High	Peak Found	High	High	Peak Found	High	Peak Found	High	High	High	Peak Found	Peak Found	Peak Found	Peak Found	Peak Found	High	5.518e-05	7.929e-05	2.67	42.1
	FALSE	High	[K].VSPNELCAGHLAGGIDSCQGDSGGPLVCFEK.[D]	3xCarbamidomethyl [C7; C18; C28]	FALSE	2.5306e-05	0.000605185	1	1	10	P06867	P06867 [738-768]		0	3231.45	0.989	0.843	0.852	0.999998	1	1	105.9	104.8	89.3	33.15	24.16	49.03		High	Peak Found	High	High	High	High	Peak Found	Peak Found	High	High	Peak Found	High	Peak Found	High	High	High	5.518e-05	1.099e-09	3.12	99.56
	FALSE	High	[R].VVGGCVSIPHSWPWQISLR.[H]	1xCarbamidomethyl [C5]	FALSE	0.0736118	0.0010928	2	7	7	A0A287A481; P06867	A0A287A481 [585-603]; P06867 [580-598]		0	2178.13	1.218	1.433	1.177	0.999998	1	1	82.2	100.1	117.8	50.69	92.77	56.03	Shared	High	Peak Found	High	Peak Found	High	High	Peak Found	High	High	Peak Found	High	Peak Found	Peak Found	Peak Found	Peak Found	High	9.597e-05	0.002077	0.9	122.92
	FALSE	High	[R].YEYLGGK.[V]		FALSE	0.0736118	0.0010928	1	1	7	P06867	P06867 [731-737]		0	829.409	0.88	0.899	1.022	0.999998	1	1	108	95	97	27.12	19.05	29.32		High	High	High	Peak Found	High	Not Found	Peak Found	Not Found	High	Peak Found	High	High	Peak Found	Peak Found	Peak Found	High	9.597e-05	0.002079	1.57	29.36
	FALSE	High	[K].YSPEKFPLAGLEENYCR.[N]	1xCarbamidomethyl [C16]	FALSE	0.14648	0.0044825	2	7	2	A0A287A481; P06867	A0A287A481 [142-158]; P06867 [137-153]		1	2072.97	1.449	1.276	0.88	0.999998	1	1	80.5	116.7	102.7	34.15	35.87	48.69	Shared	Peak Found	Peak Found	Peak Found	Peak Found	Peak Found	Peak Found	Peak Found	Peak Found	Peak Found	Peak Found	Peak Found	Peak Found	Peak Found	High	High	High	0.0004684	0.007657	0.74	87.77
FALSE	High	Master Protein	A0A287BD18	Uncharacterized protein OS=Sus scrofa OX=9823 GN=CFH PE=4 SV=1	0	FALSE	333.588	50	39	508	39	1234	138.5	6.68	612.44	39											0	0	0.944	0.984	1.043	0.969296	0.858167	0.954229	102.5	96.7	100.8	13.38	21.29	8.15	High	High	High	High	High	High	High	High	High
	Checked	Confidence	Annotated Sequence	Modifications	Contaminant	Qvality PEP	Qvality q-value	# Protein Groups	# Proteins	# PSMs	Master Protein Accessions	Positions in Master Proteins	Modifications in Master Proteins	# Missed Cleavages	Theo. MH+ [Da]	Abundance Ratio: (Group_2) / (Group_1)	Abundance Ratio: (Group_3) / (Group_1)	Abundance Ratio: (Group_3) / (Group_2)	Abundance Ratio Adj. P-Value: (Group_2) / (Group_1)	Abundance Ratio Adj. P-Value: (Group_3) / (Group_1)	Abundance Ratio Adj. P-Value: (Group_3) / (Group_2)	Abundances (Grouped): Group_1	Abundances (Grouped): Group_2	Abundances (Grouped): Group_3	Abundances (Grouped) CV [%]: Group_1	Abundances (Grouped) CV [%]: Group_2	Abundances (Grouped) CV [%]: Group_3	Quan Info	Found in Sample: [S1] F1: Sample, Group_1	Found in Sample: [S2] F2: Sample, Group_1	Found in Sample: [S3] F3: Sample, Group_1	Found in Sample: [S4] F4: Sample, Group_1	Found in Sample: [S5] F5: Sample, Group_1	Found in Sample: [S6] F6: Sample, Group_2	Found in Sample: [S7] F7: Sample, Group_2	Found in Sample: [S8] F8: Sample, Group_2	Found in Sample: [S9] F9: Sample, Group_2	Found in Sample: [S10] F10: Sample, Group_2	Found in Sample: [S11] F11: Sample, Group_3	Found in Sample: [S12] F12: Sample, Group_3	Found in Sample: [S13] F13: Sample, Group_3	Found in Sample: [S14] F14: Sample, Group_3	Found in Sample: [S15] F15: Sample, Group_3	Confidence (by Search Engine): Sequest HT	Percolator q-Value (by Search Engine): Sequest HT	Percolator PEP (by Search Engine): Sequest HT	XCorr (by Search Engine): Sequest HT	Top Apex RT [min]
	FALSE	High	[K].CENGQWSEPPK.[C]	1xCarbamidomethyl [C1]	FALSE	0.204541	0.00942594	1	10	8	A0A287BD18	A0A287BD18 [1157-1167]		0	1331.57	0.965	0.875	0.907	0.999998	1	1	105.7	101.9	92.4	25.71	14.11	39.36		High	Peak Found	High	Peak Found	High	High	Peak Found	High	Peak Found	High	High	Peak Found	High	Peak Found	Peak Found	High	0.0009905	0.01485	0.49	27.06
	FALSE	High	[K].CKPGYVTADGATSGLITCLQSGWSARPVCIK.[S]	3xCarbamidomethyl [C1; C18; C29]	FALSE	1.65755e-06	0.000605185	1	10	24	A0A287BD18	A0A287BD18 [475-505]		0	3353.64	0.254	0.36	1.415	0.999998	1	1	185.9	47.3	66.9	63.04	108.35	49.8		High	High	High	High	High	High	High	High	High	High	High	High	High	High	High	High	5.518e-05	8.068e-12	3.21	109.43
	FALSE	High	[K].CLDACVVSEEMMR.[K]	2xCarbamidomethyl [C1; C5]	FALSE	3.3603e-05	0.000605185	1	10	12	A0A287BD18	A0A287BD18 [1168-1180]		0	1599.66	1.057	1.435	1.358	0.999998	1	1	85.9	90.8	123.3	16.76	36.21	45.32		High	High	Peak Found	Peak Found	High	High	High	High	Peak Found	High	High	High	High	High	High	High	5.518e-05	1.831e-09	2.64	87.05
	FALSE	High	[K].CLQYFQLEGPNTIR.[C]	1xCarbamidomethyl [C1]	FALSE	1.58866e-05	0.000605185	1	10	16	A0A287BD18	A0A287BD18 [1024-1037]		0	1738.86	0.949	0.762	0.802	0.999998	1	1	110.7	105.1	84.3	29.8	42.57	99.85		High	High	High	High	High	High	High	High	High	High	High	High	High	High	High	High	5.518e-05	4.752e-10	2.55	97.25
	FALSE	High	[R].CTLKPCSRPVIK.[H]	2xCarbamidomethyl [C1; C6]	FALSE	3.91336e-05	0.000605185	1	9	17	A0A287BD18	A0A287BD18 [320-331]		0	1458.79	1.408	0.853	0.606	0.999998	1	1	92	129.5	78.5	3.11	37.92	12.75		High	High	High	High	High	High	High	High	High	High	High	High	High	High	High	High	5.518e-05	2.422e-09	3.34	19.38
	FALSE	High	[K].CVGISCTPPNILNGYPIISK.[E]	2xCarbamidomethyl [C1; C6]	FALSE	1.69279e-05	0.000605185	1	8	16	A0A287BD18	A0A287BD18 [205-224]		0	2203.12	0.801	1.159	1.447	0.999998	1	1	101.4	81.2	117.4	31.9	33.18	32.47		Peak Found	High	High	High	High	High	High	High	High	High	High	High	High	High	High	High	5.518e-05	5.339e-10	2.55	119.61
	FALSE	High	[R].DVSCVNPPSVENAVILDK.[R]	1xCarbamidomethyl [C4]	FALSE	0.000722711	0.000605185	1	10	10	A0A287BD18	A0A287BD18 [1051-1068]		0	1955.97	0.758	0.803	1.059	0.999998	1	1	117.1	88.8	94.1	17.17	34.81	29.57		Peak Found	Peak Found	Peak Found	High	Peak Found	Peak Found	High	High	High	High	High	High	Peak Found	High	Peak Found	High	5.518e-05	4.652e-07	2.39	95.92
	FALSE	High	[R].DVSCVNPPSVENAVILDKR.[S]	1xCarbamidomethyl [C4]	FALSE	0.000133535	0.000605185	1	10	18	A0A287BD18	A0A287BD18 [1051-1069]		1	2112.08	0.688	0.601	0.873	0.999998	1	1	131.1	90.2	78.7	10.37	46.91	14.01		High	High	High	High	High	High	High	High	High	Peak Found	High	High	High	High	Peak Found	High	5.518e-05	2.217e-08	3.34	79.43
	FALSE	High	[R].ECDTNGWTNNIPLCEVVK.[C]	2xCarbamidomethyl [C2; C14]	FALSE	3.83141e-05	0.000605185	1	9	8	A0A287BD18	A0A287BD18 [128-145]		0	2148.97	0.929	0.426	0.459	0.999998	1	1	127.4	118.3	54.3	67.84	59.66	101.39		High	Peak Found	High	Peak Found	High	High	Peak Found	High	Peak Found	High	High	Peak Found	Not Found	High	Not Found	High	5.518e-05	2.322e-09	3.19	109.59
	FALSE	High	[R].ECITPGIK.[S]	1xCarbamidomethyl [C2]	FALSE	0.170158	0.00634927	1	9	13	A0A287BD18	A0A287BD18 [566-573]		0	917.476	1.039	1.064	1.024	0.999998	1	1	96.7	100.4	102.9	31.99	11.65	15.59		High	High	High	Peak Found	High	High	High	High	High	High	High	High	High	Peak Found	High	High	0.0007441	0.01031	1.57	29.43
	FALSE	High	[K].EEVLNSCPPPPQIPNAQDMTTTVNYK.[D]	1xCarbamidomethyl [C7]	FALSE	0.104753	0.00254829	1	8	8	A0A287BD18	A0A287BD18 [804-829]		0	2943.39	0.991	1.348	1.361	0.999998	1	1	89.9	89	121.1	74.53	32.17	42.83		High	High	Peak Found	High	Peak Found	High	Peak Found	Peak Found	Peak Found	High	High	High	High	Peak Found	Peak Found	High	0.0002628	0.004021	0.87	98.72
	FALSE	High	[K].EGFYPEIQGNVAR.[C]		FALSE	0.000992688	0.000605185	1	9	16	A0A287BD18	A0A287BD18 [296-308]		0	1479.72	1.209	0.577	0.477	0.999998	1	1	107.7	130.2	62.1	29.31	34.47	22.55		Peak Found	High	Peak Found	High	High	High	High	High	High	High	High	High	High	High	High	High	5.518e-05	8.286e-07	2.39	73.83
	FALSE	High	[K].EIYKANERVQYK.[C]		FALSE	0.196348	0.00807827	1	9	2	A0A287BD18	A0A287BD18 [225-236]		2	1540.81	0.818	0.993	1.213	0.999998	1	1	106.7	87.3	105.9	4.52	35.61	9.76		Peak Found	Not Found	Peak Found	Peak Found	Not Found	High	Peak Found	High	Peak Found	Not Found	Peak Found	Peak Found	Not Found	Peak Found	Not Found	High	0.0008809	0.01367	1.3	19.74
	FALSE	High	[K].ETEIVSGSWTEQTYPEGTQATYK.[C]		FALSE	3.62766e-08	0.000605185	1	9	18	A0A287BD18	A0A287BD18 [29-51]		0	2605.19	0.749	0.569	0.759	0.999998	1	1	129.4	97	73.6	62.2	58.97	55.67		High	High	High	High	High	High	High	High	High	Not Found	High	High	High	High	High	High	5.518e-05	8.114e-15	4.25	85.4
	FALSE	High	[K].ETQKGEYQHSEVVEYVCNPR.[F]	1xCarbamidomethyl [C17]	FALSE	0.00578856	0.000605185	1	10	13	A0A287BD18	A0A287BD18 [642-661]		1	2452.12	1.631	0.73	0.448	0.999998	1	1	89.3	145.6	65.2	24.97	63.91	40.55		Peak Found	High	High	Peak Found	High	High	High	High	Peak Found	Peak Found	High	Peak Found	High	High	High	High	5.518e-05	1.995e-05	2.61	38.46
	FALSE	High	[R].GETICTASGWAPVPSCVEITCDPPHIPNGFYTPESNR.[Y]	3xCarbamidomethyl [C5; C16; C21]	FALSE	0.00596206	0.000605185	1	8	1	A0A287BD18	A0A287BD18 [247-283]		0	4116.85	0.736	0.395	0.537	0.999998	1	1	140.8	103.6	55.6	36.23	107.61	68.25		Peak Found	Peak Found	Peak Found	Peak Found	Peak Found	High	Peak Found	Peak Found	Peak Found	Peak Found	Peak Found	Peak Found	Peak Found	Peak Found	Not Found	High	5.518e-05	2.114e-05	1.73	125.68
	FALSE	High	[K].GEYQHSEVVEYVCNPR.[F]	1xCarbamidomethyl [C13]	FALSE	7.73658e-06	0.000605185	1	10	14	A0A287BD18	A0A287BD18 [646-661]		0	1965.88	1.317	0.891	0.676	0.999998	1	1	93.5	123.2	83.3	57.21	36.88	48.1		High	High	Peak Found	High	High	High	High	High	High	High	High	High	Peak Found	High	High	High	5.518e-05	1.294e-10	3.09	46.74
	FALSE	High	[K].IFASEGNLLDK.[T]		FALSE	0.0549296	0.0010928	1	9	4	A0A287BD18	A0A287BD18 [757-767]		0	1206.64	0.748	0.588	0.786	0.999998	1	1	128.4	96.1	75.5	65.26	45.31	40.43		Peak Found	Peak Found	Peak Found	Peak Found	High	Peak Found	Not Found	Peak Found	High	High	Peak Found	High	Peak Found	Peak Found	Peak Found	High	9.597e-05	0.001206	1.15	68.38
	FALSE	High	[K].IQCVDGEWTTLPVCIEEER.[T]	2xCarbamidomethyl [C3; C14]	FALSE	5.19838e-08	0.000605185	1	10	26	A0A287BD18	A0A287BD18 [670-688]		0	2334.07	0.889	0.485	0.545	0.999998	1	1	126.4	112.4	61.3	28.71	55.2	72.32		High	High	High	High	High	High	High	High	High	High	High	High	High	High	High	High	5.518e-05	1.551e-14	4.12	117.39
	FALSE	High	[K].IQCVDGEWTTLPVCIEEERTCGDIPDLDHGYVR.[H]	3xCarbamidomethyl [C3; C14; C21]	FALSE	0.00315086	0.000605185	1	10	8	A0A287BD18	A0A287BD18 [670-702]		1	3932.79	1.078	1.029	0.954	0.999998	1	1	96.6	104.1	99.3	46.28	49.52	20.08		Not Found	High	High	Peak Found	Peak Found	High	Peak Found	Peak Found	High	High	High	High	Peak Found	High	Peak Found	High	5.518e-05	6.657e-06	1.8	119.99
	FALSE	High	[K].ISILCQENYIIQDGEEIVCK.[D]	2xCarbamidomethyl [C5; C19]	FALSE	2.53124e-07	0.000605185	1	9	19	A0A287BD18	A0A287BD18 [834-853]		0	2424.18	1.18	1.167	0.989	0.999998	1	1	89.6	105.7	104.6	74.35	21.65	34.83		High	High	High	High	Peak Found	High	High	High	High	High	High	High	High	High	High	High	5.518e-05	2.707e-13	4.19	135.9
	FALSE	High	[K].ISILCQENYIIQDGEEIVCKDGR.[W]	2xCarbamidomethyl [C5; C19]	FALSE	0.121856	0.00254829	1	9	1	A0A287BD18	A0A287BD18 [834-856]		1	2752.33	0.583	0.809	1.388	0.999998	1	1	125.4	73.1	101.5	51.7	70.77	42.08		Not Found	Peak Found	Peak Found	Peak Found	Not Found	Peak Found	Peak Found	Peak Found	Peak Found	Not Found	Peak Found	Peak Found	Peak Found	Peak Found	High	High	0.0002628	0.005352	0.97	129.42
	FALSE	High	[R].IVSGALEPDQEYTYGQVVQFQCNAGYSLDGPK.[Q]	1xCarbamidomethyl [C22]	FALSE	1.03605e-05	0.000605185	1	9	19	A0A287BD18	A0A287BD18 [157-188]		0	3533.65	0.719	0.664	0.923	0.999998	1	1	125.9	90.5	83.6	34.7	50.07	64.21		High	High	High	High	High	High	High	High	High	High	High	High	High	High	High	High	5.518e-05	2.193e-10	4.12	124.11
	FALSE	High	[R].NGDTAGSIVCGEDGWSDKPACYER.[E]	2xCarbamidomethyl [C10; C21]	FALSE	1.56199e-05	0.000605185	1	9	17	A0A287BD18	A0A287BD18 [542-565]		0	2644.1	0.885	0.782	0.883	0.999998	1	1	112.5	99.6	88	7.88	34.77	31.66		High	High	High	High	High	High	High	High	High	High	High	High	Peak Found	High	High	High	5.518e-05	4.623e-10	3.2	66.02
	FALSE	High	[R].NGWSAEVPCLR.[Q]	1xCarbamidomethyl [C9]	FALSE	0.0210493	0.000605185	1	10	4	A0A287BD18	A0A287BD18 [375-385]		0	1288.61	0.98	1.076	1.098	0.999998	1	1	98.1	96.2	105.6	34.08	20.86	22.24		Peak Found	Peak Found	Peak Found	Peak Found	High	Peak Found	Peak Found	Peak Found	High	Peak Found	Peak Found	Peak Found	High	High	Peak Found	High	5.518e-05	0.0002082	1.54	79.17
	FALSE	High	[R].QCIFDYLEHGHNSYSAK.[K]	1xCarbamidomethyl [C2]	FALSE	0.125764	0.00254829	1	10	2	A0A287BD18	A0A287BD18 [386-402]		0	2068.92	0.823	2.431	2.956	0.999998	1	1	70.5	58	171.5	37.13	66.18	54.4		Peak Found	Peak Found	Peak Found	High	Peak Found	Peak Found	High	Peak Found	Peak Found	Peak Found	Peak Found	Peak Found	Peak Found	Peak Found	Peak Found	High	0.0002628	0.005705	0.73	71.75
	FALSE	High	[K].QIHCSAGGVWSGDKPK.[C]	1xCarbamidomethyl [C4]	FALSE	2.69682e-06	0.000605185	1	9	45	A0A287BD18	A0A287BD18 [189-204]		0	1726.83	0.868	0.67	0.771	0.999998	1	1	118.2	102.6	79.2	21.3	21.73	15.35		High	High	High	High	High	High	High	High	High	High	High	High	High	High	High	High	5.518e-05	1.934e-11	3.59	20.75
	FALSE	High	[K].SCAPPPQLLNGEVK.[E]	1xCarbamidomethyl [C2]	FALSE	0.00269455	0.000605185	1	10	14	A0A287BD18	A0A287BD18 [628-641]		0	1509.77	1.054	1.07	1.015	0.999998	1	1	96	101.2	102.7	6.21	15.53	14.47		High	High	High	High	High	High	High	High	High	High	Peak Found	High	High	High	High	High	5.518e-05	5.011e-06	2.02	55.78
	FALSE	High	[K].SCDAPVPENAR.[I]	1xCarbamidomethyl [C2]	FALSE	0.000459515	0.000605185	1	10	15	A0A287BD18	A0A287BD18 [506-516]		0	1215.54	0.972	1.061	1.092	0.999998	1	1	98.9	96.1	104.9	27.15	63.24	20.99		High	High	High	High	High	High	High	High	High	High	High	High	High	High	High	High	5.518e-05	2.068e-07	2.67	21.09
	FALSE	High	[K].SDIEIENGFFSENIFTYPLNK.[Q]		FALSE	1.20162e-06	0.000605185	1	10	14	A0A287BD18	A0A287BD18 [449-469]		0	2477.19	0.987	1.919	1.945	0.999998	1	1	76.8	75.8	147.4	47.38	56.4	50.44		Peak Found	High	Peak Found	High	Peak Found	Peak Found	High	High	High	Peak Found	Peak Found	Peak Found	High	High	High	High	5.518e-05	4.486e-12	3.33	144.32
	FALSE	High	[K].TCAKSDIEIENGFFSENIFTYPLNK.[Q]	1xCarbamidomethyl [C2]	FALSE	0.0346137	0.000605185	1	10	6	A0A287BD18	A0A287BD18 [445-469]		1	2937.4	1.051	1.495	1.423	0.999998	1	1	84.6	88.9	126.5	22.39	39.44	45.77		Peak Found	Peak Found	High	Peak Found	Peak Found	Peak Found	High	High	High	Peak Found	High	High	Not Found	Peak Found	Peak Found	High	5.518e-05	0.0005188	1.34	136.4
	FALSE	High	[R].TCGDIPDLDHGYVR.[H]	1xCarbamidomethyl [C2]	FALSE	0.00886072	0.000605185	1	10	12	A0A287BD18	A0A287BD18 [689-702]		0	1617.73	1.343	0.826	0.615	0.999998	1	1	94.7	127.1	78.2	27.93	18.95	26.3		Peak Found	High	High	High	High	Peak Found	Peak Found	High	High	High	Peak Found	High	High	Peak Found	High	High	5.518e-05	4.314e-05	1.38	57.72
	FALSE	High	[R].VMLGADSVQCYHFGWSPNLPTCK.[A]	2xCarbamidomethyl [C10; C22]	FALSE	0.093972	0.00210807	1	9	3	A0A287BD18	A0A287BD18 [600-622]		0	2667.22	0.393	0.861	2.193	0.999998	1	1	133.1	52.3	114.6	65.95	156.61	73.65		High	High	Peak Found	Peak Found	High	Peak Found	Peak Found	Peak Found	Peak Found	Peak Found	Peak Found	Peak Found	Peak Found	Peak Found	Peak Found	High	0.0002286	0.003287	0.85	110.56
	FALSE	High	[R].VQCYPGYSLPDNQDTLLCTENGWSPPPK.[C]	2xCarbamidomethyl [C3; C18]	FALSE	0.000262834	0.000605185	1	10	8	A0A287BD18	A0A287BD18 [412-439]		0	3236.47	0.889	1.147	1.291	0.999998	1	1	98.8	87.8	113.4	53.52	50.07	84.7		High	High	High	Peak Found	High	High	Peak Found	High	Peak Found	Peak Found	High	High	Peak Found	Peak Found	Peak Found	High	5.518e-05	7.507e-08	1.84	115.55
	FALSE	High	[R].VSCKEEVLNSCPPPPQIPNAQDMTTTVNYK.[D]	2xCarbamidomethyl [C3; C11]	FALSE	2.44667e-06	0.000605185	1	8	10	A0A287BD18	A0A287BD18 [800-829]		1	3417.61	0.561	0.822	1.466	0.999998	1	1	125.9	70.6	103.5	18.71	62.54	18.41		High	High	High	Not Found	Not Found	High	High	Peak Found	Peak Found	High	High	High	Peak Found	High	High	High	5.518e-05	1.621e-11	2.68	85.55
	FALSE	High	[K].WSHPPECINTDCFDLPTFNDAVVIGPK.[K]	2xCarbamidomethyl [C7; C12]	FALSE	7.93652e-07	0.000605185	1	10	33	A0A287BD18	A0A287BD18 [984-1010]		0	3129.44	0.889	1.033	1.163	0.999998	1	1	102.7	91.2	106.1	28.07	23.64	38.26		High	High	High	High	High	High	High	High	High	High	High	High	High	High	High	High	5.518e-05	2.132e-12	4.77	128.85
	FALSE	High	[K].WSSLPQCVGRPCAPPPEIQNGAVAQEK.[D]	2xCarbamidomethyl [C7; C12]	FALSE	0.00216255	0.000605185	1	10	18	A0A287BD18	A0A287BD18 [926-952]		0	2976.45	0.992	0.913	0.92	0.999998	1	1	103.3	102.5	94.3	14.33	21.17	23.98		High	High	High	High	High	High	High	High	High	High	High	High	Peak Found	High	High	High	5.518e-05	3.388e-06	1.86	72.87
	FALSE	High	[K].WTQLPQCFATDK.[L]	1xCarbamidomethyl [C7]	FALSE	0.000544277	0.000605185	1	9	2	A0A287BD18	A0A287BD18 [737-748]		0	1494.7	0.934	0.791	0.847	0.999998	1	1	110.1	102.8	87.1	18.82	18.2	18.73		Peak Found	Peak Found	Peak Found	Peak Found	Peak Found	Peak Found	Peak Found	High	Peak Found	High	Peak Found	Peak Found	Peak Found	Peak Found	Peak Found	High	5.518e-05	2.806e-07	3.21	74.05
	FALSE	High	[K].YLQGETVR.[V]		FALSE	0.0650732	0.0010928	1	10	14	A0A287BD18	A0A287BD18 [404-411]		0	965.505	0.656	0.949	1.447	0.999998	1	1	115.1	75.6	109.3	17.43	70.74	11.94		High	High	High	High	High	Peak Found	High	High	High	High	High	High	High	High	High	High	9.597e-05	0.001646	1.27	22.65
FALSE	High	Master Protein	I3LQ17	Uncharacterized protein OS=Sus scrofa OX=9823 GN=PZP PE=1 SV=3	0	FALSE	323.541	42	42	505	3	1344	150.6	7.8	626.8	42											0	39	0.985	1.038	1.053	0.936553	0.997738	0.912209	99.2	97.8	103	25.42	24.22	6.58	High	High	High	High	High	High	High	High	High
	Checked	Confidence	Annotated Sequence	Modifications	Contaminant	Qvality PEP	Qvality q-value	# Protein Groups	# Proteins	# PSMs	Master Protein Accessions	Positions in Master Proteins	Modifications in Master Proteins	# Missed Cleavages	Theo. MH+ [Da]	Abundance Ratio: (Group_2) / (Group_1)	Abundance Ratio: (Group_3) / (Group_1)	Abundance Ratio: (Group_3) / (Group_2)	Abundance Ratio Adj. P-Value: (Group_2) / (Group_1)	Abundance Ratio Adj. P-Value: (Group_3) / (Group_1)	Abundance Ratio Adj. P-Value: (Group_3) / (Group_2)	Abundances (Grouped): Group_1	Abundances (Grouped): Group_2	Abundances (Grouped): Group_3	Abundances (Grouped) CV [%]: Group_1	Abundances (Grouped) CV [%]: Group_2	Abundances (Grouped) CV [%]: Group_3	Quan Info	Found in Sample: [S1] F1: Sample, Group_1	Found in Sample: [S2] F2: Sample, Group_1	Found in Sample: [S3] F3: Sample, Group_1	Found in Sample: [S4] F4: Sample, Group_1	Found in Sample: [S5] F5: Sample, Group_1	Found in Sample: [S6] F6: Sample, Group_2	Found in Sample: [S7] F7: Sample, Group_2	Found in Sample: [S8] F8: Sample, Group_2	Found in Sample: [S9] F9: Sample, Group_2	Found in Sample: [S10] F10: Sample, Group_2	Found in Sample: [S11] F11: Sample, Group_3	Found in Sample: [S12] F12: Sample, Group_3	Found in Sample: [S13] F13: Sample, Group_3	Found in Sample: [S14] F14: Sample, Group_3	Found in Sample: [S15] F15: Sample, Group_3	Confidence (by Search Engine): Sequest HT	Percolator q-Value (by Search Engine): Sequest HT	Percolator PEP (by Search Engine): Sequest HT	XCorr (by Search Engine): Sequest HT	Top Apex RT [min]
	FALSE	High	[K].ALLLVYTVLPSGEVIADTR.[T]		FALSE	6.75742e-07	0.000605185	2	3	31	I3LQ17; A0A287BDU7	I3LQ17 [430-448]; A0A287BDU7 [509-527]		0	2030.15	0.899	0.929	1.033	0.999998	1	1	106.1	95.4	98.5	23.14	27.2	29.22	Shared	High	High	High	High	High	High	High	High	High	High	High	High	High	High	High	High	5.518e-05	1.592e-12	4.8	140.55
	FALSE	High	[K].AISYLVSGYQR.[Q]		FALSE	0.00729966	0.000605185	4	5	10	I3LQ17; A0A287A1B4; A0A287AG58; A0A287BDU7	I3LQ17 [886-896]; A0A287A1B4 [889-899]; A0A287AG58 [914-924]; A0A287BDU7 [917-927]		0	1256.66	1.525	1.212	0.795	0.999998	1	1	80.3	122.4	97.3	24.14	71.8	16.79	Shared	High	Peak Found	High	High	High	High	Peak Found	High	High	High	Peak Found	Peak Found	High	Peak Found	High	High	5.518e-05	3.044e-05	1.53	64.4
	FALSE	High	[R].APSVDVEMTSYLLLAR.[V]		FALSE	2.32521e-05	0.000605185	4	5	33	I3LQ17; A0A287A1B4; A0A287AG58; A0A287BDU7	I3LQ17 [1072-1087]; A0A287A1B4 [1075-1090]; A0A287AG58 [1093-1108]; A0A287BDU7 [1101-1116]		0	1764.92	0.956	0.995	1.04	0.999998	1	1	101.7	97.2	101.1	14.32	22.52	23.7	Shared	High	High	Peak Found	High	High	High	High	High	High	High	High	High	High	High	High	High	5.518e-05	9.441e-10	2.58	140.54
	FALSE	High	[K].ASAFCLSGR.[A]	1xCarbamidomethyl [C5]	FALSE	0.0204412	0.000605185	4	5	9	I3LQ17; A0A287A1B4; A0A287AG58; A0A287BDU7	I3LQ17 [664-672]; A0A287A1B4 [667-675]; A0A287AG58 [692-700]; A0A287BDU7 [677-685]		0	968.462	1.206	1.108	0.919	0.999998	1	1	90.5	109.2	100.3	29.31	31.56	26.2	Shared	High	Peak Found	High	High	Peak Found	High	High	Peak Found	High	High	Peak Found	Peak Found	High	Peak Found	Peak Found	High	5.518e-05	0.0001979	1.58	39.85
	FALSE	High	[R].AVDQSVLLMKPEAELSPQSVYR.[L]		FALSE	0.000415133	0.000605185	2	3	12	I3LQ17; A0A287AG58	I3LQ17 [491-512]; A0A287AG58 [530-551]		0	2460.28	1.172	1.083	0.924	0.999998	1	1	92.2	108	99.8	41.02	42.46	24.53	Shared	High	High	High	Peak Found	Peak Found	High	High	High	High	Peak Found	High	High	High	High	High	High	5.518e-05	1.71e-07	2.25	99
	FALSE	High	[R].AYIFVEDSHIQDSR.[N]		FALSE	0.0661543	0.0010928	4	5	2	I3LQ17; A0A287A1B4; A0A287AG58; A0A287BDU7	I3LQ17 [936-949]; A0A287A1B4 [939-952]; A0A287AG58 [964-977]; A0A287BDU7 [967-980]		0	1679.8	0.868	0.583	0.672	0.999998	1	1	122.4	106.2	71.4	30.82	36.5	31.14	Shared	Peak Found	Peak Found	Peak Found	Peak Found	Peak Found	Peak Found	Peak Found	Peak Found	High	Peak Found	Peak Found	Peak Found	High	Peak Found	Peak Found	High	9.597e-05	0.001703	0.98	61.4
	FALSE	High	[K].CISAEDITHNGIVYTPK.[E]	1xCarbamidomethyl [C1]	FALSE	0.000174338	0.000605185	3	4	15	I3LQ17; A0A287AG58; A0A287BDU7	I3LQ17 [535-551]; A0A287AG58 [574-590]; A0A287BDU7 [608-624]		0	1917.94	1.135	1.159	1.022	0.999998	1	1	91.1	103.3	105.6	41.63	22.74	33.05	Shared	High	High	High	High	High	High	High	High	High	High	High	High	High	High	High	High	5.518e-05	3.585e-08	2.25	70.1
	FALSE	High	[K].DTVVKPLIVEPEGIEK.[E]		FALSE	0.00185703	0.000605185	3	3	17	I3LQ17; A0A287A1B4; A0A287AG58	I3LQ17 [794-809]; A0A287A1B4 [797-812]; A0A287AG58 [822-837]		0	1765.99	0.865	0.633	0.732	0.999998	1	1	120.1	103.9	76	31.01	21.33	23	Shared	High	High	Peak Found	Peak Found	High	High	High	High	Peak Found	High	Peak Found	High	Peak Found	High	High	High	5.518e-05	2.567e-06	2.03	78.22
	FALSE	High	[K].EAIKTEDSIHWQRPEK.[S]		FALSE	9.92954e-05	0.000605185	4	5	21	I3LQ17; A0A287A1B4; A0A287AG58; A0A287BDU7	I3LQ17 [1045-1060]; A0A287A1B4 [1048-1063]; A0A287AG58 [1066-1081]; A0A287BDU7 [1074-1089]		1	1967	1.611	1.27	0.788	0.999998	1	1	77.3	124.6	98.1	36.46	35.42	56.56	Shared	Peak Found	High	High	High	High	High	High	High	High	High	High	High	High	High	High	High	5.518e-05	1.293e-08	3.54	27.34
	FALSE	High	[K].EFQVDETNR.[L]		FALSE	0.0351959	0.000605185	4	5	12	I3LQ17; A0A287A1B4; A0A287AG58; A0A287BDU7	I3LQ17 [1160-1168]; A0A287A1B4 [1163-1171]; A0A287AG58 [1181-1189]; A0A287BDU7 [1189-1197]		0	1137.52	0.877	0.59	0.673	0.999998	1	1	121.6	106.6	71.8	21.17	34.12	51.99	Shared	High	High	High	High	Peak Found	High	High	High	High	Peak Found	High	Peak Found	High	High	High	High	5.518e-05	0.0005345	1.64	29.34
	FALSE	High	[K].ELLESLDK.[E]		FALSE	0.0751349	0.0010928	4	5	12	I3LQ17; A0A287A1B4; A0A287AG58; A0A287BDU7	I3LQ17 [1037-1044]; A0A287A1B4 [1040-1047]; A0A287AG58 [1058-1065]; A0A287BDU7 [1066-1073]		0	946.509	1.023	1.011	0.989	0.999998	1	1	98.9	101.1	100	34.66	36.63	16.54	Shared	High	High	High	Peak Found	Peak Found	High	Peak Found	High	High	Peak Found	High	High	Peak Found	High	Peak Found	High	9.597e-05	0.002159	1.85	56.3
	FALSE	High	[K].EVLDDDDAYSIFESAGLK.[I]		FALSE	3.18083e-06	0.000605185	1	1	9	I3LQ17	I3LQ17 [552-569]		0	1986.92	0.17	0.378	2.224				193.8	32.9	73.3	108.59				Not Found	Not Found	High	Not Found	High	Not Found	Not Found	Not Found	Not Found	High	High	Not Found	Not Found	Not Found	Not Found	High	5.518e-05	2.607e-11	3.63	134.01
	FALSE	High	[R].FVPNIYVLNYLK.[E]		FALSE	0.00285889	0.000605185	4	5	20	I3LQ17; A0A287A1B4; A0A287AG58; A0A287BDU7	I3LQ17 [862-873]; A0A287A1B4 [865-876]; A0A287AG58 [890-901]; A0A287BDU7 [893-904]		0	1482.84	1.165	1.815	1.559	0.999998	1	1	75.4	87.8	136.8	40.48	63.9	33.47	Shared	High	High	High	High	High	High	High	High	High	High	High	High	High	High	High	High	5.518e-05	5.587e-06	2.35	136.99
	FALSE	High	[R].FVPNIYVLNYLKETQQLTEK.[I]		FALSE	0.187026	0.00719061	4	5	1	I3LQ17; A0A287A1B4; A0A287AG58; A0A287BDU7	I3LQ17 [862-881]; A0A287A1B4 [865-884]; A0A287AG58 [890-909]; A0A287BDU7 [893-912]		1	2440.31	3.446	4.522	1.312	0.999998	1	1	33.5	115.3	151.3	29.29	53.66	122.3	Shared	Peak Found	Peak Found	Peak Found	Peak Found	Peak Found	Peak Found	Peak Found	Peak Found	High	Peak Found	Peak Found	Peak Found	Peak Found	Peak Found	Peak Found	High	0.0008087	0.01239	1.02	133.78
	FALSE	High	[R].GGGSQGNTWLTAFVLK.[S]		FALSE	0.005231	0.000605185	4	5	9	I3LQ17; A0A287A1B4; A0A287AG58; A0A287BDU7	I3LQ17 [914-929]; A0A287A1B4 [917-932]; A0A287AG58 [942-957]; A0A287BDU7 [945-960]		0	1635.85	1.262	0.726	0.575	0.999998	1	1	100.4	126.8	72.8	56.13	36.54	39.78	Shared	High	High	Peak Found	Peak Found	High	High	Peak Found	High	Peak Found	Peak Found	High	Peak Found	Peak Found	High	Peak Found	High	5.518e-05	1.668e-05	2.14	128.7
	FALSE	High	[K].HSDGSYSTFGER.[G]		FALSE	0.000324775	0.000605185	4	5	31	I3LQ17; A0A287A1B4; A0A287AG58; A0A287BDU7	I3LQ17 [902-913]; A0A287A1B4 [905-916]; A0A287AG58 [930-941]; A0A287BDU7 [933-944]		0	1342.57	0.854	1.107	1.297	0.999998	1	1	101.3	86.5	112.2	33.64	86.41	12.03	Shared	High	High	High	High	High	High	High	High	High	High	High	High	High	High	High	High	5.518e-05	1.104e-07	2.37	22.33
	FALSE	High	[R].KIEHSFKVDEYVLPK.[F]		FALSE	0.202279	0.0089849	4	5	2	I3LQ17; A0A287A1B4; A0A287AG58; A0A287BDU7	I3LQ17 [209-223]; A0A287A1B4 [209-223]; A0A287AG58 [210-224]; A0A287BDU7 [211-225]		2	1832	1.29	0.542	0.421	0.999998	1	1	105.9	136.6	57.5	94.84	81.34	82.96	Shared	High	Peak Found	Peak Found	Peak Found	Peak Found	Peak Found	Peak Found	Peak Found	Peak Found	High	Peak Found	Peak Found	Peak Found	Peak Found	Peak Found	High	0.0009555	0.01459	1.07	47.66
	FALSE	High	[K].KLQERPQIQR.[T]		FALSE	0.192717	0.00764377	4	4	2	I3LQ17; A0A287A1B4; A0A287AG58; A0A287BDU7	I3LQ17 [1270-1279]; A0A287A1B4 [1273-1282]; A0A287AG58 [1291-1300]; A0A287BDU7 [1299-1308]		1	1295.75	0.472	0.01	0.01				203.9	96.1			6.81		Shared	High	Not Found	Not Found	Not Found	Not Found	Peak Found	Not Found	Peak Found	Peak Found	Not Found	Not Found	High	Not Found	Not Found	Not Found	High	0.0008455	0.01319	1.21	18.12
	FALSE	High	[R].KYFPETWIWK.[L]		FALSE	0.0955015	0.00210807	3	4	2	I3LQ17; A0A287A1B4; A0A287AG58	I3LQ17 [630-639]; A0A287A1B4 [636-645]; A0A287AG58 [661-670]		1	1397.73	1.471	1.181	0.803	0.999998	1	1	82.1	120.9	97	46.76	29.87	22.36	Shared	Peak Found	Peak Found	Peak Found	Peak Found	Peak Found	Peak Found	High	Peak Found	Peak Found	Peak Found	Peak Found	Peak Found	Peak Found	Peak Found	Peak Found	High	0.0002286	0.003371	1.41	94.37
	FALSE	High	[K].LEFTQIDSHYR.[R]		FALSE	0.0450014	0.0010928	4	5	7	I3LQ17; A0A287A1B4; A0A287AG58; A0A287BDU7	I3LQ17 [346-356]; A0A287A1B4 [346-356]; A0A287AG58 [349-359]; A0A287BDU7 [348-358]		0	1408.69	0.723	0.474	0.656	0.999998	1	1	136.6	98.7	64.7	28.16	72.88	60.28	Shared	High	High	High	Peak Found	Peak Found	High	Peak Found	High	High	Peak Found	Peak Found	Peak Found	Peak Found	Peak Found	Peak Found	High	9.597e-05	0.0008368	1.02	56.43
	FALSE	High	[K].IESLVFVQTDKPIYKPGQK.[V]		FALSE	0.133923	0.00301746	4	5	4	I3LQ17; A0A287A1B4; A0A287AG58; A0A287BDU7	I3LQ17 [122-140]; A0A287A1B4 [122-140]; A0A287AG58 [123-141]; A0A287BDU7 [129-147]		0	2190.22	1.381	1.912	1.385	0.999998	1	1	69.9	96.5	133.6	87.48	57.14	47.22	Shared	High	Peak Found	Peak Found	Peak Found	Peak Found	High	High	High	Peak Found	Peak Found	Peak Found	Peak Found	Peak Found	Peak Found	Peak Found	High	0.0003021	0.006451	1.05	67.05
	FALSE	High	[K].LQERPQIQR.[T]		FALSE	0.00085965	0.000605185	4	4	24	I3LQ17; A0A287A1B4; A0A287AG58; A0A287BDU7	I3LQ17 [1271-1279]; A0A287A1B4 [1274-1282]; A0A287AG58 [1292-1300]; A0A287BDU7 [1300-1308]		0	1167.66	1.002	1.851	1.847	0.999998	1	1	77.8	78	144.1	39.91	87.32	15.9	Shared	High	High	High	High	High	Peak Found	High	Not Found	High	High	High	High	High	High	High	High	5.518e-05	6.408e-07	3.62	19.07
	FALSE	High	[R].LTLQGGLSQLSFPLSEEPTLGSYK.[I]		FALSE	2.80254e-09	0.000605185	4	5	27	I3LQ17; A0A287A1B4; A0A287AG58; A0A287BDU7	I3LQ17 [176-199]; A0A287A1B4 [176-199]; A0A287AG58 [177-200]; A0A287BDU7 [178-201]		0	2565.34	0.666	1.216	1.826	0.999998	1	1	104.1	69.3	126.6	80.67	43.63	35.4	Shared	High	High	High	High	High	High	High	High	High	High	High	High	High	High	High	High	5.518e-05	7.975e-17	5.29	141.24
	FALSE	High	[R].LTLQGGLSQLSFPLSEEPTLGSYKIILQK.[E]		FALSE	5.17581e-07	0.000605185	4	5	11	I3LQ17; A0A287A1B4; A0A287AG58; A0A287BDU7	I3LQ17 [176-204]; A0A287A1B4 [176-204]; A0A287AG58 [177-205]; A0A287BDU7 [178-206]		1	3160.75	1.113	0.01	0.01				142	158		44.25			Shared	Peak Found	Peak Found	High	High	High	Peak Found	High	High	High	High	High	High	High	High	Not Found	High	5.518e-05	9.823e-13	4.78	141.17
	FALSE	High	[K].LVSLDGSGSSDLAVK.[V]		FALSE	0.000262834	0.000605185	1	1	14	I3LQ17	I3LQ17 [640-654]		0	1447.76	0.887	1.002	1.129	0.999998	1	1	103.9	92.1	104	36.38	30.39	26.31		High	High	High	High	High	High	High	High	High	Peak Found	High	High	High	High	Peak Found	High	5.518e-05	7.508e-08	1.97	67.36
	FALSE	High	[K].LVSLDGSGSSDLAVKVPDTITEWK.[A]		FALSE	0.0733108	0.0010928	1	1	6	I3LQ17	I3LQ17 [640-663]		1	2517.31	2.693	1.859	0.69	0.999998	1	1	54	145.5	100.5	33.92	71.42	34.49		Peak Found	Peak Found	Peak Found	Peak Found	High	Peak Found	Peak Found	High	High	Peak Found	Peak Found	Peak Found	High	High	Peak Found	High	9.597e-05	0.002056	1.4	117.06
	FALSE	High	[K].NAFYCSTFMIPEQSSSSSASITVQVDGPTQK.[F]	1xCarbamidomethyl [C5]	FALSE	0.00197035	0.000605185	3	4	7	I3LQ17; A0A287A1B4; A0A287AG58	I3LQ17 [80-110]; A0A287A1B4 [80-110]; A0A287AG58 [81-111]		0	3367.55	0.876	1.007	1.15	0.999998	1	1	104.1	91.1	104.8	36.24	56.46	76.61	Shared	High	Peak Found	Peak Found	Peak Found	Peak Found	High	Peak Found	High	Peak Found	Peak Found	Peak Found	Peak Found	Peak Found	Peak Found	Peak Found	High	5.518e-05	2.849e-06	1.81	124.32
	FALSE	High	[K].QKQPCFDNWWLEEFHTPVQHTAR.[H]	1xCarbamidomethyl [C5]	FALSE	0.0935932	0.00210807	3	4	3	I3LQ17; A0A287AG58; A0A287BDU7	I3LQ17 [369-391]; A0A287AG58 [409-431]; A0A287BDU7 [408-430]		1	2954.38	1.046	1.404	1.342	0.999998	1	1	86.9	91	122.1	47.93	49.36	47.74	Shared	Peak Found	Peak Found	High	Peak Found	Peak Found	Peak Found	Peak Found	High	Peak Found	Peak Found	Peak Found	High	Peak Found	Peak Found	Peak Found	High	0.0002286	0.003242	1.04	93.34
	FALSE	High	[K].QPCFDNWWLEEFHTPVQHTAR.[H]	1xCarbamidomethyl [C3]	FALSE	0.161299	0.00587846	4	5	1	I3LQ17; A0A287A1B4; A0A287AG58; A0A287BDU7	I3LQ17 [371-391]; A0A287A1B4 [403-423]; A0A287AG58 [411-431]; A0A287BDU7 [410-430]		0	2698.23	1.048	0.871	0.83	0.999998	1	1	102.8	107.8	89.5	11.03	54.61	19.31	Shared	Peak Found	Peak Found	Peak Found	Peak Found	Peak Found	High	Peak Found	Peak Found	Peak Found	Peak Found	Peak Found	Peak Found	Peak Found	Peak Found	Peak Found	High	0.0006636	0.009234	0.88	110.03
	FALSE	High	[K].QQNPNGGFSSTQDTVVALQALSK.[Y]		FALSE	0.00145903	0.000605185	4	5	2	I3LQ17; A0A287A1B4; A0A287AG58; A0A287BDU7	I3LQ17 [1112-1134]; A0A287A1B4 [1115-1137]; A0A287AG58 [1133-1155]; A0A287BDU7 [1141-1163]		0	2390.19	1.162	0.965	0.831	0.999998	1	1	95.9	111.5	92.6	54.35	58.52	34.56	Shared	High	Peak Found	Peak Found	Peak Found	High	Peak Found	Peak Found	Peak Found	Peak Found	Peak Found	Peak Found	Peak Found	Peak Found	Peak Found	Peak Found	High	5.518e-05	1.656e-06	2.26	104.79
	FALSE	High	[R].SGSLFNNAIK.[G]		FALSE	0.028806	0.000605185	4	5	6	I3LQ17; A0A287A1B4; A0A287AG58; A0A287BDU7	I3LQ17 [965-974]; A0A287A1B4 [968-977]; A0A287AG58 [993-1002]; A0A287BDU7 [996-1005]		0	1050.56	0.887	1.001	1.129	0.999998	1	1	103.9	92.1	104	22.6	22.97	3.34	Shared	High	High	Peak Found	Peak Found	High	Peak Found	Peak Found	Peak Found	Peak Found	Peak Found	Peak Found	Peak Found	High	Peak Found	High	High	5.518e-05	0.0003694	1.77	50.23
	FALSE	High	[K].SQELCGNEIPQVPELGQK.[D]	1xCarbamidomethyl [C5]	FALSE	6.36788e-06	0.000605185	4	5	38	I3LQ17; A0A287A1B4; A0A287AG58; A0A287BDU7	I3LQ17 [776-793]; A0A287A1B4 [779-796]; A0A287AG58 [804-821]; A0A287BDU7 [789-806]		0	2025.99	1.358	1.048	0.772	0.999998	1	1	88.1	119.6	92.3	45.24	45.38	33.69	Shared	High	High	High	High	High	High	High	High	High	High	High	High	High	High	High	High	5.518e-05	9.14e-11	2.52	88.3
	FALSE	High	[K].TEDSIHWQRPEK.[S]		FALSE	0.00020303	0.000605185	4	5	26	I3LQ17; A0A287A1B4; A0A287AG58; A0A287BDU7	I3LQ17 [1049-1060]; A0A287A1B4 [1052-1063]; A0A287AG58 [1070-1081]; A0A287BDU7 [1078-1089]		0	1525.74	0.895	0.647	0.723	0.999998	1	1	118	105.6	76.4	37.29	46.14	18.28	Shared	High	High	High	High	High	High	High	High	High	High	High	High	High	High	High	High	5.518e-05	4.716e-08	2.65	22.43
	FALSE	High	[R].TEVNVNHVLIYFEELTSEVLSFSFSVEQDIQVK.[N]		FALSE	1.21169e-05	0.000605185	4	4	1	I3LQ17; A0A287A1B4; A0A287AG58; A0A287BDU7	I3LQ17 [1280-1312]; A0A287A1B4 [1283-1315]; A0A287AG58 [1301-1333]; A0A287BDU7 [1309-1341]		0	3842.94	0.589	0.26	0.441	0.999998	1	1	162.3	95.6	42.2	57.3	80.27	118.55	Shared	Not Found	Peak Found	Peak Found	Not Found	Peak Found	Not Found	High	Not Found	Peak Found	Peak Found	Peak Found	Peak Found	Not Found	Peak Found	Peak Found	High	5.518e-05	2.914e-10	3.82	157.12
	FALSE	High	[K].TVYWAVTPK.[S]		FALSE	0.0815309	0.00210807	4	5	8	I3LQ17; A0A287A1B4; A0A287AG58; A0A287BDU7	I3LQ17 [752-760]; A0A287A1B4 [755-763]; A0A287AG58 [780-788]; A0A287BDU7 [765-773]		0	1064.58	1.056	1.652	1.564	0.999998	1	1	80.9	85.5	133.6	38.2	64.73	45.24	Shared	High	High	Peak Found	Peak Found	High	High	High	Peak Found	Peak Found	Peak Found	High	High	High	Peak Found	Peak Found	High	0.0001888	0.002503	1.29	62.38
	FALSE	High	[K].VKEEGTGLELTGQASSK.[I]		FALSE	1.17135e-05	0.000605185	3	4	15	I3LQ17; A0A287A1B4; A0A287BDU7	I3LQ17 [322-338]; A0A287A1B4 [322-338]; A0A287BDU7 [324-340]		1	1733.89	1.016	0.897	0.882	0.999998	1	1	103	104.7	92.4	25.92	41.85	22.87	Shared	High	Peak Found	High	Peak Found	High	High	High	High	Peak Found	Peak Found	Peak Found	High	Peak Found	High	High	High	5.518e-05	2.734e-10	2.41	28.61
	FALSE	High	[K].VNLSFSSAQILPTSDTNLK.[V]		FALSE	0.00065291	0.000605185	2	3	1	I3LQ17; A0A287A1B4	I3LQ17 [460-478]; A0A287A1B4 [486-504]		0	2035.07	0.492	1.056	2.146	0.999998	1	1	117.7	57.9	124.3	83.47	56.9	60.67	Shared	Peak Found	Peak Found	Peak Found	Peak Found	High	Peak Found	Peak Found	Peak Found	Peak Found	Not Found	Peak Found	Peak Found	Peak Found	Peak Found	Peak Found	High	5.518e-05	3.88e-07	2.66	109.49
	FALSE	High	[K].VPDTITEWK.[A]		FALSE	0.00624523	0.000605185	4	5	15	I3LQ17; A0A287A1B4; A0A287AG58; A0A287BDU7	I3LQ17 [655-663]; A0A287A1B4 [658-666]; A0A287AG58 [683-691]; A0A287BDU7 [668-676]		0	1088.56	0.952	0.751	0.789	0.999998	1	1	111	105.6	83.4	27.01	38.58	33.82	Shared	High	High	High	High	High	High	High	High	High	High	High	High	High	High	High	High	5.518e-05	2.295e-05	1.93	60.22
	FALSE	High	[R].VSVQLEASPAFQAIPAEK.[S]		FALSE	0.00012374	0.000605185	4	5	1	I3LQ17; A0A287A1B4; A0A287AG58; A0A287BDU7	I3LQ17 [721-738]; A0A287A1B4 [724-741]; A0A287AG58 [749-766]; A0A287BDU7 [734-751]		0	1885.01	0.01	0.01					300						Shared	Not Found	Not Found	Not Found	Not Found	High	Not Found	Not Found	Not Found	Not Found	Not Found	Not Found	Not Found	Not Found	Not Found	Not Found	High	5.518e-05	1.924e-08	3.09	95.39
	FALSE	High	[R].VTAQPAPSSEDLSMASR.[M]		FALSE	1.32993e-05	0.000605185	4	5	27	I3LQ17; A0A287A1B4; A0A287AG58; A0A287BDU7	I3LQ17 [1088-1104]; A0A287A1B4 [1091-1107]; A0A287AG58 [1109-1125]; A0A287BDU7 [1117-1133]		0	1746.83	0.987	0.941	0.953	0.999998	1	1	102.5	101.2	96.4	24.49	27.96	9.37	Shared	High	High	High	High	High	High	High	High	High	High	High	High	High	High	High	High	5.518e-05	3.437e-10	3.67	47.53
	FALSE	High	[R].VTAQPAPSSEDLSMASR.[M]	1xOxidation [M14]	FALSE	0.103501	0.00254829	4	5	1	I3LQ17; A0A287A1B4; A0A287AG58; A0A287BDU7	I3LQ17 [1088-1104]; A0A287A1B4 [1091-1107]; A0A287AG58 [1109-1125]; A0A287BDU7 [1117-1133]		0	1762.83													No Quan Values	High	Not Found	Not Found	Not Found	Not Found	Not Found	Not Found	Not Found	Not Found	Not Found	Not Found	Not Found	Not Found	Not Found	Not Found	High	0.0002628	0.003931	1.05
	FALSE	High	[K].VTATAYSLCALR.[A]	1xCarbamidomethyl [C9]	FALSE	0.0263857	0.000605185	4	5	7	I3LQ17; A0A287A1B4; A0A287AG58; A0A287BDU7	I3LQ17 [479-490]; A0A287A1B4 [505-516]; A0A287AG58 [518-529]; A0A287BDU7 [557-568]		0	1325.69	0.845	0.99	1.171	0.999998	1	1	105.8	89.4	104.7	21.38	28.22	23.48	Shared	Peak Found	High	High	Peak Found	High	High	Peak Found	Peak Found	Peak Found	Peak Found	High	High	Peak Found	High	Peak Found	High	5.518e-05	0.0003149	1.54	69.28
	FALSE	High	[K].YFPETWIWK.[L]		FALSE	0.0818638	0.00210807	3	4	3	I3LQ17; A0A287A1B4; A0A287AG58	I3LQ17 [631-639]; A0A287A1B4 [637-645]; A0A287AG58 [662-670]		0	1269.63	0.994	1.176	1.183	0.999998	1	1	94.6	94.1	111.3	22.95	33.57	28.92	Shared	Peak Found	Peak Found	Peak Found	High	Peak Found	Peak Found	High	Peak Found	Peak Found	Peak Found	Peak Found	Peak Found	Peak Found	Peak Found	High	High	0.0001888	0.002523	0.94	122.32
FALSE	High	Master Protein	K7GKN3	Ceruloplasmin OS=Sus scrofa OX=9823 GN=CP PE=1 SV=3	0	FALSE	319.438	46	35	443	5	1094	125.3	6.15	455.1	35											0	31	1.157	0.934	0.807	0.202124	0.990449	0.164601	97.1	112.3	90.6	10.8	25.54	17.46	High	High	High	High	High	High	High	High	High
	Checked	Confidence	Annotated Sequence	Modifications	Contaminant	Qvality PEP	Qvality q-value	# Protein Groups	# Proteins	# PSMs	Master Protein Accessions	Positions in Master Proteins	Modifications in Master Proteins	# Missed Cleavages	Theo. MH+ [Da]	Abundance Ratio: (Group_2) / (Group_1)	Abundance Ratio: (Group_3) / (Group_1)	Abundance Ratio: (Group_3) / (Group_2)	Abundance Ratio Adj. P-Value: (Group_2) / (Group_1)	Abundance Ratio Adj. P-Value: (Group_3) / (Group_1)	Abundance Ratio Adj. P-Value: (Group_3) / (Group_2)	Abundances (Grouped): Group_1	Abundances (Grouped): Group_2	Abundances (Grouped): Group_3	Abundances (Grouped) CV [%]: Group_1	Abundances (Grouped) CV [%]: Group_2	Abundances (Grouped) CV [%]: Group_3	Quan Info	Found in Sample: [S1] F1: Sample, Group_1	Found in Sample: [S2] F2: Sample, Group_1	Found in Sample: [S3] F3: Sample, Group_1	Found in Sample: [S4] F4: Sample, Group_1	Found in Sample: [S5] F5: Sample, Group_1	Found in Sample: [S6] F6: Sample, Group_2	Found in Sample: [S7] F7: Sample, Group_2	Found in Sample: [S8] F8: Sample, Group_2	Found in Sample: [S9] F9: Sample, Group_2	Found in Sample: [S10] F10: Sample, Group_2	Found in Sample: [S11] F11: Sample, Group_3	Found in Sample: [S12] F12: Sample, Group_3	Found in Sample: [S13] F13: Sample, Group_3	Found in Sample: [S14] F14: Sample, Group_3	Found in Sample: [S15] F15: Sample, Group_3	Confidence (by Search Engine): Sequest HT	Percolator q-Value (by Search Engine): Sequest HT	Percolator PEP (by Search Engine): Sequest HT	XCorr (by Search Engine): Sequest HT	Top Apex RT [min]
	FALSE	High	[K].AGLQAFFR.[V]		FALSE	0.206061	0.00942594	2	5	3	K7GKN3; K7GQB8	K7GKN3 [346-353]; K7GQB8 [346-353]		0	909.494	1.852	1.312	0.709	0.999998	1	1	72	133.4	94.5	40.55	45.73	44.26	Shared	Peak Found	Peak Found	Peak Found	High	Peak Found	Peak Found	Peak Found	High	Peak Found	High	Peak Found	Peak Found	Peak Found	Peak Found	Peak Found	High	0.0009905	0.01518	1.01	81.76
	FALSE	High	[K].AKEEHLGILGPQLHADVGDK.[V]		FALSE	2.21006e-05	0.000605185	2	5	15	K7GKN3; K7GQB8	K7GKN3 [800-819]; K7GQB8 [717-736]		1	2127.12	1.173	0.727	0.62	0.999998	1	1	103.4	121.4	75.2	20.11	32.75	12.77	Shared	High	High	High	High	High	High	Peak Found	High	Peak Found	High	Peak Found	High	High	High	High	High	5.518e-05	8.622e-10	3.2	46.56
	FALSE	High	[K].AKEEHLGILGPQLHADVGDKVNIVFK.[N]		FALSE	3.58103e-06	0.000605185	2	5	6	K7GKN3; K7GQB8	K7GKN3 [800-825]; K7GQB8 [717-742]		2	2827.55	1.393	3.301	2.37	0.999998	1	1	52.7	73.4	173.9	82.53	80.94	66.43	Shared	High	Peak Found	High	Peak Found	Peak Found	Peak Found	High	Peak Found	Peak Found	Peak Found	Peak Found	Peak Found	High	Not Found	Peak Found	High	5.518e-05	3.232e-11	4.66	83.02
	FALSE	High	[K].AIYLQYTDETFR.[T]		FALSE	0.000335959	0.000605185	2	5	9	K7GKN3; K7GQB8	K7GKN3 [70-81]; K7GQB8 [70-81]		0	1519.74	0.701	0.7	0.999	0.999998	1	1	124.9	87.6	87.5	47.17	35.05	34.9	Shared	High	High	Peak Found	High	Peak Found	High	Peak Found	High	High	High	Peak Found	High	High	Peak Found	Peak Found	High	5.518e-05	1.175e-07	2.51	89.97
	FALSE	High	[K].ANDEFIESNK.[M]		FALSE	0.00598727	0.000605185	2	5	14	K7GKN3; K7GQB8	K7GKN3 [948-957]; K7GQB8 [865-874]		0	1166.53	1.14	0.766	0.672	0.999998	1	1	103.3	117.7	79.1	8.71	22.86	19.39	Shared	High	High	High	High	High	High	High	High	High	High	Peak Found	High	High	High	High	High	5.518e-05	2.121e-05	2.34	29.1
	FALSE	High	[K].DIASGLIGPLIHCR.[K]	1xCarbamidomethyl [C13]	FALSE	3.36075e-06	0.000605185	2	5	64	K7GKN3; K7GQB8	K7GKN3 [188-201]; K7GQB8 [188-201]		0	1521.82	0.993	1.059	1.067	0.999998	1	1	98.3	97.6	104.1	19.11	39.08	15.78	Shared	High	High	High	High	High	High	High	High	High	High	High	High	High	High	High	High	5.518e-05	2.881e-11	3.33	110.25
	FALSE	High	[K].DIASGLIGPLIHCRK.[D]	1xCarbamidomethyl [C13]	FALSE	0.00767833	0.000605185	2	5	16	K7GKN3; K7GQB8	K7GKN3 [188-202]; K7GQB8 [188-202]		1	1649.92	1.551	3.055	1.97	0.999998	1	1	53.5	83	163.5	32.87	70.79	81.42	Shared	Peak Found	High	High	High	Peak Found	Peak Found	High	High	High	High	Peak Found	High	High	High	High	High	5.518e-05	3.34e-05	1.8	88.89
	FALSE	High	[K].DIFTGLIGPMK.[I]		FALSE	0.00385951	0.000605185	1	4	1	K7GKN3	K7GKN3 [548-558]		0	1191.64	1.5	1.606	1.071	0.999998	1	1	73.1	109.6	117.3	61.17	37.85	32.79		Peak Found	Peak Found	Peak Found	Peak Found	Peak Found	Peak Found	Peak Found	Peak Found	Peak Found	Peak Found	Peak Found	Peak Found	Peak Found	High	Peak Found	High	5.518e-05	9.615e-06	1.6	129.8
	FALSE	High	[K].DLYSGLIGPLIVCR.[K]	1xCarbamidomethyl [C13]	FALSE	2.16378e-05	0.000605185	2	5	29	K7GKN3; K7GQB8	K7GKN3 [888-901]; K7GQB8 [805-818]		0	1575.86	1.421	1.571	1.105	0.999998	1	1	75.2	106.8	118	51.55	63.58	28.51	Shared	High	High	High	High	High	High	High	High	High	High	High	High	High	High	High	High	5.518e-05	8.298e-10	3.08	143.32
	FALSE	High	[R].DTANLFPQTSLR.[L]		FALSE	0.000132409	0.000605185	2	5	11	K7GKN3; K7GQB8	K7GKN3 [673-684]; K7GQB8 [590-601]		0	1362.7	1.366	1.474	1.079	0.999998	1	1	78.1	106.7	115.1	55.59	56.35	32.37	Shared	High	High	Peak Found	High	High	High	Peak Found	High	Peak Found	High	High	High	High	Peak Found	High	High	5.518e-05	2.19e-08	3.39	84.71
	FALSE	High	[K].EEHLGILGPQLHADVGDK.[V]		FALSE	0.000628509	0.000605185	2	5	7	K7GKN3; K7GQB8	K7GKN3 [802-819]; K7GQB8 [719-736]		0	1927.99	0.889	0.415	0.467	0.999998	1	1	130.2	115.8	54	22.41	34.75	54.3	Shared	High	Peak Found	Peak Found	High	High	High	Peak Found	Peak Found	Peak Found	High	Peak Found	Peak Found	High	Peak Found	Peak Found	High	5.518e-05	3.633e-07	2.28	62.93
	FALSE	High	[K].EFYLFPTVFDENESLLLDDNIQMFTTEPNKVDK.[E]		FALSE	2.09226e-07	0.000605185	1	4	11	K7GKN3	K7GKN3 [577-609]		1	3951.89	1.058	0.874	0.826	0.999998	1	1	102.3	108.2	89.4	67.3	19.72	66.31		Peak Found	Peak Found	High	High	High	High	High	High	High	High	Peak Found	High	High	High	Peak Found	High	5.518e-05	1.922e-13	4.81	147.16
	FALSE	High	[K].EHEGAIYPDNTTDFQK.[A]		FALSE	0.00207297	0.000605185	2	5	1	K7GKN3; K7GQB8	K7GKN3 [129-144]; K7GQB8 [129-144]		0	1864.83	0.817	0.334	0.409	0.999998	1	1	139.4	114	46.6	49.74	69.15	34.75	Shared	Peak Found	Peak Found	Peak Found	Peak Found	Peak Found	Not Found	Peak Found	High	Peak Found	Peak Found	Not Found	Peak Found	Not Found	Peak Found	Not Found	High	5.518e-05	3.126e-06	2.07	42.18
	FALSE	High	[K].EQSNIYLQNGPNR.[I]		FALSE	0.141998	0.00350245	2	5	6	K7GKN3; K7GQB8	K7GKN3 [50-62]; K7GQB8 [50-62]		0	1532.75	1.026	0.716	0.698	0.999998	1	1	109.4	112.2	78.4	23.74	61.58	15.96	Shared	Peak Found	Peak Found	Peak Found	High	High	Peak Found	Peak Found	Peak Found	Peak Found	High	Peak Found	High	Peak Found	High	High	High	0.0003431	0.007237	1.24	36.2
	FALSE	High	[K].ERGPEEEHLGILGPVIWAEVGDTIR.[V]		FALSE	9.32137e-07	0.000605185	2	5	28	K7GKN3; K7GQB8	K7GKN3 [438-462]; K7GQB8 [438-462]		1	2772.43	3.288	3.037	0.924	0.999998	1	1	41	134.7	124.4	62.92	67.51	102.38	Shared	High	High	High	High	High	High	High	High	High	High	High	High	High	High	High	High	5.518e-05	2.846e-12	4.5	133.54
	FALSE	High	[K].EVGPTYKDPVCLTK.[M]	1xCarbamidomethyl [C11]	FALSE	4.98105e-05	0.000605185	1	4	17	K7GKN3	K7GKN3 [524-537]		1	1606.81	1.129	1.08	0.957	0.999998	1	1	93.5	105.5	101	11.55	31.23	13.47		High	High	High	High	High	High	High	High	High	Peak Found	High	Peak Found	High	High	High	High	5.518e-05	3.748e-09	3.58	47.39
	FALSE	High	[K].GAYPLSIEPTGVR.[V]		FALSE	0.0107989	0.000605185	2	5	8	K7GKN3; K7GQB8	K7GKN3 [469-481]; K7GQB8 [469-481]		0	1359.73	1.645	1.558	0.947	0.999998	1	1	71.4	117.4	111.2	63.05	64.64	64.13	Shared	High	Peak Found	Peak Found	High	High	High	Peak Found	Peak Found	High	Peak Found	Peak Found	High	Peak Found	High	Peak Found	High	5.518e-05	6.22e-05	1.89	75.64
	FALSE	High	[R].GIYTSDVFDIFPGTYQTLEMFPK.[T]		FALSE	8.52625e-05	0.000605185	2	4	14	K7GKN3; K7GQB8	K7GKN3 [1009-1031]; K7GQB8 [926-948]		0	2669.28	1.198	1.126	0.94	0.999998	1	1	90.2	108.1	101.6	29.83	29.68	7.95	Shared	High	High	High	High	High	High	High	High	Peak Found	High	High	High	High	High	High	High	5.518e-05	9.849e-09	2.33	147.41
	FALSE	High	[R].GPEEEHLGILGPVIWAEVGDTIR.[V]		FALSE	0.000157499	0.000605185	2	5	19	K7GKN3; K7GQB8	K7GKN3 [440-462]; K7GQB8 [440-462]		0	2487.29	32.257	5.118	0.159		1		7.8	252.2	40	118.28		86.77	Shared	High	Peak Found	High	High	High	High	Not Found	High	High	High	High	Peak Found	High	High	High	High	5.518e-05	2.976e-08	3.4	140.87
	FALSE	High	[K].HYYIGIVETTWDYASDRGEK.[K]		FALSE	0.00916428	0.000605185	2	5	8	K7GKN3; K7GQB8	K7GKN3 [23-42]; K7GQB8 [23-42]		1	2403.13	1.91	1.569	0.821	0.999998	1	1	67	127.9	105.1	68.27	24.06	61.96	Shared	High	High	High	Peak Found	Peak Found	Peak Found	High	Peak Found	High	Peak Found	High	Peak Found	High	High	Peak Found	High	5.518e-05	4.61e-05	1.53	96.75
	FALSE	High	[R].LFMQPDTAGTFDVECLTTDHYTGGMK.[Q]	1xCarbamidomethyl [C15]	FALSE	0.000104469	0.000605185	2	5	14	K7GKN3; K7GQB8	K7GKN3 [685-710]; K7GQB8 [602-627]		0	2935.29	1.327	0.98	0.739	0.999998	1	1	90.7	120.4	88.9	25.98	43.74	36.09	Shared	High	High	High	High	High	High	High	High	High	High	High	Peak Found	High	High	High	High	5.518e-05	1.418e-08	3.26	118.82
	FALSE	High	[R].LFMQPDTAGTFDVECLTTDHYTGGMK.[Q]	1xCarbamidomethyl [C15]; 1xOxidation [M]	FALSE	0.114822	0.00254829	2	5	3	K7GKN3; K7GQB8	K7GKN3 [685-710]; K7GQB8 [602-627]		0	2951.29	0.824	1.049	1.273	0.999998	1	1	104.4	86	109.5	36.26	25.38	22.74	Shared	Peak Found	Peak Found	Peak Found	Peak Found	High	Peak Found	Peak Found	Peak Found	Peak Found	High	Peak Found	High	Peak Found	Peak Found	Peak Found	High	0.0002628	0.004792	0.74	107.61
	FALSE	High	[R].LKDVDKEFYLFPTVFDENESLLLDDNIQMFTTEPNK.[V]		FALSE	0.0196848	0.000605185	1	4	1	K7GKN3	K7GKN3 [571-606]		2	4308.09													No Quan Values	Not Found	Not Found	Not Found	Not Found	Not Found	Not Found	High	Not Found	Not Found	Not Found	Not Found	Not Found	Not Found	Not Found	Not Found	High	5.518e-05	0.0001845	2.32
	FALSE	High	[R].MYSVNGYSFGSLPGLSMCAEDRVK.[W]	1xCarbamidomethyl [C18]	FALSE	0.0285663	0.000605185	2	5	3	K7GKN3; K7GQB8	K7GKN3 [259-282]; K7GQB8 [259-282]		1	2668.22	1.079	1.097	1.017	0.999998	1	1	94.5	101.9	103.6	28.53	18.43	35.75	Shared	Peak Found	High	Peak Found	Peak Found	Peak Found	Peak Found	Peak Found	High	Peak Found	Peak Found	Peak Found	Peak Found	Peak Found	High	Peak Found	High	5.518e-05	0.0003657	1.58	115.47
	FALSE	High	[K].NIDQEFVVMFSVVDENLSWYLEDNIK.[T]		FALSE	0.000357979	0.000605185	2	5	1	K7GKN3; K7GQB8	K7GKN3 [212-237]; K7GQB8 [212-237]		0	3146.5	0.981	1.235	1.26	0.999998	1	1	93.3	91.5	115.2	34.68	84.24	55.21	Shared	Peak Found	Peak Found	Peak Found	Peak Found	Peak Found	Peak Found	High	Peak Found	Peak Found	Peak Found	Peak Found	Peak Found	Peak Found	Peak Found	Peak Found	High	5.518e-05	1.316e-07	2.53	156.4
	FALSE	High	[K].NTATRPYSIHAHGVK.[T]		FALSE	0.0149876	0.000605185	2	5	16	K7GKN3; K7GQB8	K7GKN3 [826-840]; K7GQB8 [743-757]		0	1651.87	0.406	0.807	1.989	0.999998	1	1	135.6	55	109.4	29.11	28.23	6.99	Shared	High	High	High	High	High	High	Peak Found	High	High	High	High	High	High	High	High	High	5.518e-05	0.0001128	2.24	18.17
	FALSE	High	[R].QFTDSTFQVPVQR.[K]		FALSE	0.00110815	0.000605185	2	5	3	K7GKN3; K7GQB8	K7GKN3 [786-798]; K7GQB8 [703-715]		0	1552.78	1.189	1.027	0.864	0.999998	1	1	93.3	110.9	95.8	18.66	19.99	24.38	Shared	High	Peak Found	Peak Found	Peak Found	Peak Found	High	Peak Found	High	Peak Found	Peak Found	Peak Found	Peak Found	Peak Found	Peak Found	Peak Found	High	5.518e-05	1.01e-06	2.33	76.91
	FALSE	High	[R].SGAGIDDSPCIPWVYYSTVDQVK.[D]	1xCarbamidomethyl [C10]	FALSE	5.00409e-08	0.000605185	2	5	30	K7GKN3; K7GQB8	K7GKN3 [865-887]; K7GQB8 [782-804]		0	2557.19	1.539	1.185	0.77	0.999998	1	1	80.5	124	95.5	24.27	32.02	84.93	Shared	High	High	High	High	High	High	High	High	High	High	High	High	High	High	High	High	5.518e-05	1.445e-14	4.75	134.53
	FALSE	High	[K].SQEGTYYASHYISSSENVPPSASHVAPK.[E]		FALSE	0.0556166	0.0010928	1	4	4	K7GKN3	K7GKN3 [485-512]		0	2993.39	1.288	0.865	0.672	0.999998	1	1	95.1	122.6	82.3	36.24	40.33	49.63		Peak Found	Peak Found	Peak Found	Peak Found	Peak Found	Peak Found	Peak Found	High	High	Peak Found	Peak Found	Peak Found	High	High	Peak Found	High	9.597e-05	0.001233	0.95	53.17
	FALSE	High	[K].TESPTVIPTVPGETR.[T]		FALSE	0.0341832	0.000605185	2	5	6	K7GKN3; K7GQB8	K7GKN3 [841-855]; K7GQB8 [758-772]		0	1583.83	1.306	1.174	0.899	0.999998	1	1	86.2	112.6	101.2	44.95	44.96	72.11	Shared	Peak Found	Peak Found	High	Peak Found	Peak Found	Peak Found	High	Peak Found	Peak Found	High	High	High	High	Peak Found	Peak Found	High	5.518e-05	0.0005062	1.2	68.82
	FALSE	High	[R].TIIEKPVWLGFLGPIIK.[A]		FALSE	0.000242526	0.000605185	2	5	19	K7GKN3; K7GQB8	K7GKN3 [82-98]; K7GQB8 [82-98]		0	1924.17	2.258	3.097	1.372	0.999998	1	1	47.2	106.6	146.2	50.26	58.8	56.85	Shared	High	High	High	High	Peak Found	High	High	High	High	High	High	High	High	High	High	High	5.518e-05	6.485e-08	2.22	141.65
	FALSE	High	[K].TYCSEPEKVEPDNEDFK.[E]	1xCarbamidomethyl [C3]	FALSE	8.89734e-07	0.000605185	2	5	17	K7GKN3; K7GQB8	K7GKN3 [238-254]; K7GQB8 [238-254]		1	2086.89	1.359	1.351	0.995	0.999998	1	1	80.9	109.9	109.3	56.93	51.01	46.16	Shared	High	High	High	High	High	High	High	High	High	High	Peak Found	Peak Found	High	High	High	High	5.518e-05	2.614e-12	4.54	37.93
	FALSE	High	[K].TYCSEPEKVEPDNEDFKESNR.[M]	1xCarbamidomethyl [C3]	FALSE	0.000307389	0.000605185	2	5	3	K7GKN3; K7GQB8	K7GKN3 [238-258]; K7GQB8 [238-258]		2	2573.11	1.843	1.256	0.681	0.999998	1	1	73.2	134.9	91.9	35.42	69.62	19.33	Shared	Peak Found	Peak Found	Peak Found	Peak Found	Peak Found	High	Peak Found	High	Peak Found	High	Peak Found	Peak Found	Peak Found	Peak Found	Peak Found	High	5.518e-05	9.97e-08	2.61	30.41
	FALSE	High	[K].VEPDNEDFKESNR.[M]		FALSE	0.000328925	0.000605185	2	5	17	K7GKN3; K7GQB8	K7GKN3 [246-258]; K7GQB8 [246-258]		1	1578.7	1.234	0.792	0.641	0.999998	1	1	99.2	122.4	78.5	22.89	29.93	39.14	Shared	High	Peak Found	High	High	High	High	High	High	High	High	High	High	High	High	High	High	5.518e-05	1.128e-07	2.67	20.18
	FALSE	High	[K].VHPGEQYTYILHANPEQGPGK.[E]		FALSE	0.000912123	0.000605185	2	5	10	K7GKN3; K7GQB8	K7GKN3 [149-169]; K7GQB8 [149-169]		0	2335.15	1.277	1.098	0.86	0.999998	1	1	88.9	113.5	97.6	49.92	55.31	34.77	Shared	High	High	Peak Found	High	High	High	Peak Found	High	High	High	Peak Found	High	High	Peak Found	Peak Found	High	5.518e-05	7.08e-07	1.99	54.43
	FALSE	High	[K].VHPGEQYTYILHANPEQGPGKEDSNCVTR.[I]	1xCarbamidomethyl [C26]	FALSE	0.0350495	0.000605185	2	5	9	K7GKN3; K7GQB8	K7GKN3 [149-177]; K7GQB8 [149-177]		1	3296.54	1.239	0.606	0.489	0.999998	1	1	105.4	130.6	63.9	37.4	74.24	46.42	Shared	High	High	Peak Found	Peak Found	Peak Found	Peak Found	High	Peak Found	Peak Found	Peak Found	High	High	Peak Found	High	High	High	5.518e-05	0.0005284	1.06	52.1
FALSE	High	Master Protein	I3LBF1	Serotransferrin OS=Sus scrofa OX=9823 GN=TF PE=3 SV=2	0	FALSE	311.174	65	34	477	31	704	77.6	6.29	568.54	34											0	0	1.118	0.898	0.804	0.642255	0.686918	0.226592	99.5	111.2	89.3	28.82	21.29	14.98	High	High	High	High	High	High	High	High	High
	Checked	Confidence	Annotated Sequence	Modifications	Contaminant	Qvality PEP	Qvality q-value	# Protein Groups	# Proteins	# PSMs	Master Protein Accessions	Positions in Master Proteins	Modifications in Master Proteins	# Missed Cleavages	Theo. MH+ [Da]	Abundance Ratio: (Group_2) / (Group_1)	Abundance Ratio: (Group_3) / (Group_1)	Abundance Ratio: (Group_3) / (Group_2)	Abundance Ratio Adj. P-Value: (Group_2) / (Group_1)	Abundance Ratio Adj. P-Value: (Group_3) / (Group_1)	Abundance Ratio Adj. P-Value: (Group_3) / (Group_2)	Abundances (Grouped): Group_1	Abundances (Grouped): Group_2	Abundances (Grouped): Group_3	Abundances (Grouped) CV [%]: Group_1	Abundances (Grouped) CV [%]: Group_2	Abundances (Grouped) CV [%]: Group_3	Quan Info	Found in Sample: [S1] F1: Sample, Group_1	Found in Sample: [S2] F2: Sample, Group_1	Found in Sample: [S3] F3: Sample, Group_1	Found in Sample: [S4] F4: Sample, Group_1	Found in Sample: [S5] F5: Sample, Group_1	Found in Sample: [S6] F6: Sample, Group_2	Found in Sample: [S7] F7: Sample, Group_2	Found in Sample: [S8] F8: Sample, Group_2	Found in Sample: [S9] F9: Sample, Group_2	Found in Sample: [S10] F10: Sample, Group_2	Found in Sample: [S11] F11: Sample, Group_3	Found in Sample: [S12] F12: Sample, Group_3	Found in Sample: [S13] F13: Sample, Group_3	Found in Sample: [S14] F14: Sample, Group_3	Found in Sample: [S15] F15: Sample, Group_3	Confidence (by Search Engine): Sequest HT	Percolator q-Value (by Search Engine): Sequest HT	Percolator PEP (by Search Engine): Sequest HT	XCorr (by Search Engine): Sequest HT	Top Apex RT [min]
	FALSE	High	[K].CDSWSVLSGGILNCNSEDTMEDCIAAIAK.[G]	3xCarbamidomethyl [C1; C14; C23]	FALSE	1.62972e-06	0.000605185	1	5	10	I3LBF1	I3LBF1 [370-398]		0	3216.4	0.765	0.726	0.949	0.999998	1	1	120.4	92.1	87.5	66.92	37.98	20.2		High	High	High	Not Found	Peak Found	High	High	High	Peak Found	High	High	High	High	Peak Found	Not Found	High	5.518e-05	7.771e-12	5.44	144.47
	FALSE	High	[K].CGLVPVLAENYLSQDGK.[E]	1xCarbamidomethyl [C1]	FALSE	0.00474696	0.000605185	1	5	15	I3LBF1	I3LBF1 [417-433]		0	1862.93	0.97	1.066	1.099	0.999998	1	1	98.8	95.8	105.4	43.4	51.14	48.93		High	High	High	High	High	High	Peak Found	High	High	High	High	High	High	High	High	High	5.518e-05	1.4e-05	1.41	118.16
	FALSE	High	[K].CLQEDVGDVAFVR.[H]	1xCarbamidomethyl [C1]	FALSE	3.61098e-05	0.000605185	1	5	10	I3LBF1	I3LBF1 [213-225]		0	1507.72	0.9	0.736	0.818	0.999998	1	1	113.8	102.4	83.8	34.87	37.66	22.04		Peak Found	High	High	High	High	High	Peak Found	High	High	High	Peak Found	Peak Found	Peak Found	High	Peak Found	High	5.518e-05	2.098e-09	2.97	84.22
	FALSE	High	[K].CVNTPVEGYYVVAVVK.[K]	1xCarbamidomethyl [C1]	FALSE	0.104334	0.00254829	1	5	3	I3LBF1	I3LBF1 [440-455]		0	1796.93	1.641	1.873	1.141	0.999998	1	1	66.4	109.1	124.5	48.53	30.18	39.07		Peak Found	Peak Found	Peak Found	Peak Found	High	High	Peak Found	Peak Found	Peak Found	Peak Found	Peak Found	Peak Found	Peak Found	High	Peak Found	High	0.0002628	0.004008	0.79	96.58
	FALSE	High	[K].DLKQEDFQLLCPDGTR.[K]	1xCarbamidomethyl [C11]	FALSE	0.00238353	0.000605185	1	5	16	I3LBF1	I3LBF1 [579-594]		1	1934.93	1.593	1.011	0.635	0.999998	1	1	83.2	132.6	84.2	34.92	16.47	31.25		Peak Found	High	High	High	High	High	Peak Found	High	High	High	High	High	High	Peak Found	High	High	5.518e-05	4.039e-06	2	87.92
	FALSE	High	[K].DLKQEDFQLLCPDGTRKPVTEAQSCHLAAVPSHAVVSR.[K]	2xCarbamidomethyl [C11; C25]	FALSE	0.00912577	0.000605185	1	5	6	I3LBF1	I3LBF1 [579-616]		2	4260.13	1.798	1.526	0.848	0.999998	1	1	69.4	124.8	105.9	48.37	57.74	35.05		High	Peak Found	Peak Found	High	High	Peak Found	High	Peak Found	Peak Found	High	Peak Found	Peak Found	Peak Found	Peak Found	High	High	5.518e-05	4.55e-05	1.64	72.17
	FALSE	High	[K].DLLFTDACLGFLR.[V]	1xCarbamidomethyl [C8]	FALSE	7.96799e-05	0.000605185	1	5	15	I3LBF1	I3LBF1 [311-323]		0	1540.78	4.079	1.988	0.487	0.999998	1	1	42.5	173.2	84.4	68	63.49	71.11		High	High	High	High	High	High	High	High	High	High	High	High	High	High	High	High	5.518e-05	8.73e-09	2.65	144.63
	FALSE	High	[RK].DNTRRPVDDYENCYLAQVPSHAVVAR.[S]	1xCarbamidomethyl [C13]	FALSE	0.000236445	0.000605185	2	9	24	I3LBF1; P09571	I3LBF1 [248-273]; P09571 [233-258]		1	3045.46	1.09	2.22	2.036	0.999998	1	1	69.6	75.9	154.5	50.02	56.74	36.33	Shared	High	High	High	High	High	Peak Found	High	High	High	High	High	High	High	High	High	High	5.518e-05	6.23e-08	2.95	67.99
	FALSE	High	[K].FFSSSCVPCADR.[M]	2xCarbamidomethyl [C6; C9]	FALSE	0.00104883	0.000605185	1	5	13	I3LBF1	I3LBF1 [167-178]		0	1432.6	1.011	1.28	1.265	0.999998	1	1	91.2	92.2	116.6	23.98	23.16	15.32		High	High	High	High	High	High	High	Peak Found	High	High	High	Peak Found	High	High	High	High	5.518e-05	9.171e-07	3.04	52.84
	FALSE	High	[AK].GDVAFVK.[HD]		FALSE	0.1099	0.00254829	2	9	4	I3LBF1; P09571	I3LBF1 [554-560]; P09571 [204-210]; [537-543]		0	735.404	0.685	0.688	1.005	0.999998	1	1	126.4	86.6	87	42.72	25.83	28.04	Shared	High	Peak Found	Peak Found	Peak Found	Not Found	High	Peak Found	Peak Found	Peak Found	Not Found	Peak Found	High	Peak Found	Peak Found	High	High	0.0002628	0.004398	2.04	30.59
	FALSE	High	[K].GEADAMSLDGGFIYTAGK.[C]		FALSE	2.48874e-07	0.000605185	1	8	16	I3LBF1	I3LBF1 [399-416]		0	1802.83	0.789	1.19	1.508	0.999998	1	1	100.7	79.4	119.8	60.95	61.39	52.66		High	High	High	Peak Found	High	High	High	High	High	Peak Found	High	High	High	High	High	High	5.518e-05	2.631e-13	3.99	109.7
	FALSE	High	[K].GSDFQLSQLR.[G]		FALSE	0.0599175	0.0010928	1	5	7	I3LBF1	I3LBF1 [123-132]		0	1150.59	2.107	1.126	0.534	0.999998	1	1	70.9	149.3	79.8	41.66	38.31	26.37		High	Peak Found	Peak Found	High	High	Peak Found	Peak Found	Peak Found	High	High	Peak Found	High	Peak Found	Peak Found	High	High	9.597e-05	0.001418	1.1	64.75
	FALSE	High	[K].HPTVLQNTDGRNPEAWAK.[D]		FALSE	0.064539	0.0010928	1	5	14	I3LBF1	I3LBF1 [561-578]		1	2034.02	1.301	0.334	0.257	0.999998	1	1	113.8	148.1	38.1	68.21	48.29	83.2		Peak Found	High	Peak Found	Peak Found	High	High	Peak Found	High	High	High	High	High	High	Peak Found	High	High	9.597e-05	0.001622	1.52	35.97
	FALSE	High	[R].HVTVFENLPDKADRDQYELLCK.[D]	1xCarbamidomethyl [C21]	FALSE	0.150503	0.00494802	1	5	7	I3LBF1	I3LBF1 [226-247]		2	2690.32	1.309	1.192	0.911	0.999998	1	1	85.7	112.2	102.2	33.86	28.67	31.94		High	High	Peak Found	Peak Found	Peak Found	Peak Found	Peak Found	High	Peak Found	High	Peak Found	High	Peak Found	High	High	High	0.000509	0.0081	0.93	73.42
	FALSE	High	[K].KGSDFQLSQLR.[G]		FALSE	0.00101822	0.000605185	1	5	9	I3LBF1	I3LBF1 [122-132]		1	1278.68	1.09	0.86	0.79	0.999998	1	1	101.7	110.8	87.5	55.05	42.09	22.62		Peak Found	Peak Found	High	Peak Found	High	Peak Found	High	High	Peak Found	High	Peak Found	High	High	Peak Found	High	High	5.518e-05	8.693e-07	2.88	43.56
	FALSE	High	[R].KPVTEAQSCHLAAVPSHAVVSR.[K]	1xCarbamidomethyl [C9]	FALSE	0.00115606	0.000605185	1	5	14	I3LBF1	I3LBF1 [595-616]		0	2344.22	0.776	0.536	0.69	0.999998	1	1	129.8	100.7	69.5	44.67	24.2	26.19		High	High	High	High	High	High	High	High	High	High	High	Peak Found	High	High	High	High	5.518e-05	1.09e-06	2.03	26.14
	FALSE	High	[R].KPVTEAQSCHLAAVPSHAVVSRK.[D]	1xCarbamidomethyl [C9]	FALSE	0.000510799	0.000605185	1	5	16	I3LBF1	I3LBF1 [595-617]		1	2472.31	1.67	0.845	0.506	0.999998	1	1	85.3	142.5	72.1	25.42	55.1	22.04		High	High	High	High	High	High	High	High	High	High	High	Peak Found	High	High	High	High	5.518e-05	2.504e-07	3.05	20.54
	FALSE	High	[R].LCALCSGSISGQPAHTCAPNSHEGYHGFSGALR.[C]	3xCarbamidomethyl [C2; C5; C17]	FALSE	0.00243447	0.000605185	1	5	18	I3LBF1	I3LBF1 [516-548]		0	3499.57	0.876	0.84	0.959	0.999998	1	1	110.5	96.7	92.8	45.55	44.39	41.84		High	High	High	High	High	High	High	High	High	High	High	High	High	High	Peak Found	High	5.518e-05	4.184e-06	1.92	54.94
	FALSE	High	[K].LDEFFSQSCAPGSDPESR.[L]	1xCarbamidomethyl [C9]	FALSE	3.50604e-06	0.000605185	1	5	18	I3LBF1	I3LBF1 [498-515]		0	2028.86	1.043	0.74	0.71	0.999998	1	1	107.8	112.4	79.8	18.48	34.36	48.61		High	High	High	High	High	High	High	High	High	High	High	High	High	High	High	High	5.518e-05	3.1e-11	2.85	77.28
	FALSE	High	[K].LYLGYEYFAAIQHLR.[R]		FALSE	0.134448	0.00301746	1	5	1	I3LBF1	I3LBF1 [332-346]		0	1856.97	0.849	1.675	1.973	0.999998	1	1	85.1	72.3	142.6	67.61	76.37	63.98		Peak Found	Peak Found	Peak Found	Peak Found	Peak Found	Peak Found	Peak Found	Peak Found	Peak Found	Peak Found	Peak Found	Peak Found	Peak Found	High	Peak Found	High	0.0003021	0.006472	1.06	126.09
	FALSE	High	[R].QCFPSELLDACTFHGN.[-]	2xCarbamidomethyl [C2; C11]	FALSE	0.000615349	0.000605185	1	3	12	I3LBF1	I3LBF1 [689-704]		0	1895.81	1.077	1.519	1.411	0.999998	1	1	83.4	89.8	126.7	39.96	36.25	22.25		High	High	High	High	High	High	Peak Found	Peak Found	Peak Found	Peak Found	High	High	High	High	High	High	5.518e-05	3.497e-07	1.86	108.09
	FALSE	High	[K].QEDFQLLCPDGTR.[K]	1xCarbamidomethyl [C8]	FALSE	0.00951816	0.000605185	1	5	9	I3LBF1	I3LBF1 [582-594]		0	1578.72	0.756	0.521	0.69	0.999998	1	1	131.7	99.6	68.7	31.88	84.05	64.82		High	High	Peak Found	High	High	High	Peak Found	Peak Found	High	High	High	Peak Found	Peak Found	High	Peak Found	High	5.518e-05	4.918e-05	1.53	81.95
	FALSE	High	[K].QEDFQLLCPDGTRKPVTEAQSCHLAAVPSHAVVSR.[K]	2xCarbamidomethyl [C8; C22]	FALSE	0.182852	0.00719061	1	5	2	I3LBF1	I3LBF1 [582-616]		1	3903.92	1.153	3.137	2.72	0.999998	1	1	56.7	65.4	177.9	67.55	87.21	55.39		Peak Found	Peak Found	Peak Found	Peak Found	Peak Found	Peak Found	Peak Found	Peak Found	Peak Found	Peak Found	High	High	Peak Found	Peak Found	Not Found	High	0.0008087	0.01188	1.95	67.64
	FALSE	High	[R].RPVDDYENCYLAQVPSHAVVAR.[S]	1xCarbamidomethyl [C9]	FALSE	2.10215e-11	0.000605185	2	9	92	I3LBF1; P09571	I3LBF1 [252-273]; P09571 [237-258]		0	2559.24	1.062	0.726	0.683	0.999998	1	1	107.6	114.3	78.1	23.44	19.86	26.89	Shared	High	High	High	High	High	High	High	High	High	High	High	High	High	High	High	High	5.518e-05	1.169e-20	5.05	70.13
	FALSE	High	[K].SAEFQLFSSSHGK.[D]		FALSE	0.0540263	0.0010928	1	5	12	I3LBF1	I3LBF1 [298-310]		0	1424.68	0.83	0.65	0.783	0.999998	1	1	121	100.4	78.6	44.26	15.38	17.94		Peak Found	Peak Found	High	High	High	Peak Found	Peak Found	High	High	High	Peak Found	Not Found	High	High	High	High	9.597e-05	0.001174	1.28	52
	FALSE	High	[K].SCHTGLGWSAGWNIPMGILLPPDSGEEAAAK.[F]	1xCarbamidomethyl [C2]	FALSE	2.76619e-06	0.000605185	1	5	15	I3LBF1	I3LBF1 [136-166]		0	3222.53	1.025	1.225	1.196	0.999998	1	1	92.3	94.6	113.1	25.31	43.67	23.33		High	High	High	High	High	High	High	High	High	High	High	High	High	High	High	High	5.518e-05	2.021e-11	3.6	141.54
	FALSE	High	[K].SSTEDLLFSDDTECLANLQDK.[I]	1xCarbamidomethyl [C14]	FALSE	4.24215e-07	0.000605185	1	4	23	I3LBF1	I3LBF1 [649-669]		0	2401.07	1.618	0.734	0.453	0.999998	1	1	89.5	144.8	65.7	36.01	88.73	56.07		High	High	High	High	High	High	High	Peak Found	High	High	High	High	High	High	High	High	5.518e-05	6.845e-13	3.56	120.92
	FALSE	High	[K].SSTEDLLFSDDTECLANLQDKITYQK.[Y]	1xCarbamidomethyl [C14]	FALSE	0.0433472	0.0010928	1	4	7	I3LBF1	I3LBF1 [649-674]		1	3034.42	2.231	1.55	0.695	0.999998	1	1	62.7	140	97.2	35.93	37.67	104.29		Peak Found	Peak Found	Peak Found	Peak Found	Peak Found	Peak Found	High	Peak Found	High	High	High	High	Peak Found	High	High	High	9.597e-05	0.0007844	1.46	125.42
	FALSE	High	[R].SVDGKEDLIWELLNQAQENFGK.[D]		FALSE	3.94811e-08	0.000605185	1	5	13	I3LBF1	I3LBF1 [274-295]		1	2533.26	1.222	0.947	0.775	0.999998	1	1	94.7	115.7	89.6	31.35	53.13	57.91		High	Peak Found	High	Peak Found	High	High	Peak Found	Peak Found	High	High	High	Peak Found	High	High	High	High	5.518e-05	9.465e-15	5.6	144.91
	FALSE	High	[R].SVDGKEDLIWELLNQAQENFGKDK.[S]		FALSE	7.23088e-07	0.000605185	1	5	19	I3LBF1	I3LBF1 [274-297]		2	2776.38	1.735	1.337	0.77	0.999998	1	1	73.7	127.8	98.5	30.92	64.18	47.64		High	High	High	High	High	High	High	High	High	High	High	High	High	High	High	High	5.518e-05	1.794e-12	6.29	141.89
	FALSE	High	[R].TKCDSWSVLSGGILNCNSEDTMEDCIAAIAK.[G]	3xCarbamidomethyl [C3; C16; C25]	FALSE	3.33362e-09	0.000605185	1	5	7	I3LBF1	I3LBF1 [368-398]		1	3445.54	0.502	0.01	0.01				199.8	100.2		22.73				High	Not Found	High	Peak Found	Peak Found	High	Not Found	Not Found	Not Found	High	Not Found	High	High	High	Not Found	High	5.518e-05	1.088e-16	6.73	140.69
	FALSE	High	[R].VMWCAVGQHER.[T]	1xCarbamidomethyl [C4]	FALSE	0.0599175	0.0010928	1	5	11	I3LBF1	I3LBF1 [357-367]		0	1372.62	1.698	0.953	0.561	0.999998	1	1	82.2	139.5	78.3	43.29	50.45	21.88		High	High	High	High	Peak Found	High	High	High	Peak Found	Peak Found	High	High	High	High	Peak Found	High	9.597e-05	0.00142	1.22	34.2
	FALSE	High	[R].WCTVSSQEASK.[C]	1xCarbamidomethyl [C2]	FALSE	0.000221901	0.000605185	1	5	6	I3LBF1	I3LBF1 [27-37]		0	1282.57	0.891	0.995	1.117	0.999998	1	1	104	92.6	103.4	28.89	18.91	22.22		Peak Found	High	Peak Found	Peak Found	Peak Found	High	High	Peak Found	High	High	Peak Found	Peak Found	Peak Found	Peak Found	High	High	5.518e-05	5.543e-08	2.38	24.99
	FALSE	High	[K].YLGPEYLQAIANVR.[Q]		FALSE	6.26005e-05	0.000605185	1	4	17	I3LBF1	I3LBF1 [675-688]		0	1606.86	1.72	1.485	0.863	0.999998	1	1	71.3	122.7	105.9	65.93	37.17	37.48		High	High	High	High	High	High	High	High	High	High	High	High	High	High	High	High	5.518e-05	5.625e-09	2.5	117.24
FALSE	High	Master Protein	A0A287A481	Plasminogen OS=Sus scrofa OX=9823 GN=PLG PE=1 SV=2	0	FALSE	310.103	53	38	431	2	814	90.9	7.23	673.52	38											0	0	0.997	1.421	1.425	0.855156	0.667285	0.374138	87.8	87.5	124.7	39.8	52.21	17.85	High	Peak Found	Peak Found	Not Found	Peak Found	Not Found	Peak Found	High	High
	Checked	Confidence	Annotated Sequence	Modifications	Contaminant	Qvality PEP	Qvality q-value	# Protein Groups	# Proteins	# PSMs	Master Protein Accessions	Positions in Master Proteins	Modifications in Master Proteins	# Missed Cleavages	Theo. MH+ [Da]	Abundance Ratio: (Group_2) / (Group_1)	Abundance Ratio: (Group_3) / (Group_1)	Abundance Ratio: (Group_3) / (Group_2)	Abundance Ratio Adj. P-Value: (Group_2) / (Group_1)	Abundance Ratio Adj. P-Value: (Group_3) / (Group_1)	Abundance Ratio Adj. P-Value: (Group_3) / (Group_2)	Abundances (Grouped): Group_1	Abundances (Grouped): Group_2	Abundances (Grouped): Group_3	Abundances (Grouped) CV [%]: Group_1	Abundances (Grouped) CV [%]: Group_2	Abundances (Grouped) CV [%]: Group_3	Quan Info	Found in Sample: [S1] F1: Sample, Group_1	Found in Sample: [S2] F2: Sample, Group_1	Found in Sample: [S3] F3: Sample, Group_1	Found in Sample: [S4] F4: Sample, Group_1	Found in Sample: [S5] F5: Sample, Group_1	Found in Sample: [S6] F6: Sample, Group_2	Found in Sample: [S7] F7: Sample, Group_2	Found in Sample: [S8] F8: Sample, Group_2	Found in Sample: [S9] F9: Sample, Group_2	Found in Sample: [S10] F10: Sample, Group_2	Found in Sample: [S11] F11: Sample, Group_3	Found in Sample: [S12] F12: Sample, Group_3	Found in Sample: [S13] F13: Sample, Group_3	Found in Sample: [S14] F14: Sample, Group_3	Found in Sample: [S15] F15: Sample, Group_3	Confidence (by Search Engine): Sequest HT	Percolator q-Value (by Search Engine): Sequest HT	Percolator PEP (by Search Engine): Sequest HT	XCorr (by Search Engine): Sequest HT	Top Apex RT [min]
	FALSE	High	[R].ATTVAGVPCQEWAAQEPHR.[H]	1xCarbamidomethyl [C9]	FALSE	0.00235347	0.000605185	2	7	18	A0A287A481; P06867	A0A287A481 [498-516]; P06867 [493-511]		0	2108	2.3	1.712	0.744	0.999998	1	1	59.9	137.7	102.5	101.36	87.57	55.55	Shared	High	High	Peak Found	High	High	High	High	High	Peak Found	High	High	High	High	High	High	High	5.518e-05	3.925e-06	1.8	56.04
	FALSE	High	[K].CQSWVSMTPHRHEK.[T]	1xCarbamidomethyl [C1]	FALSE	2.04795e-05	0.000605185	2	7	33	A0A287A481; P06867	A0A287A481 [403-416]; P06867 [398-411]		1	1782.82	1.483	1.156	0.78	0.999998	1	1	82.4	122.3	95.3	30.85	58.43	24.09	Shared	High	High	High	High	High	High	High	High	High	High	High	High	High	High	High	High	5.518e-05	7.494e-10	3.88	19.92
	FALSE	High	[K].CQSWVSMTPHRHEK.[T]	1xCarbamidomethyl [C1]; 1xOxidation [M7]	FALSE	0.000104027	0.000605185	2	7	18	A0A287A481; P06867	A0A287A481 [403-416]; P06867 [398-411]		1	1798.81	1.27	1.172	0.923	0.999998	1	1	87.2	110.7	102.2	17.76	33.24	32.51	Shared	High	High	Peak Found	High	High	Peak Found	High	High	High	High	High	High	High	High	High	High	5.518e-05	1.414e-08	3.11	18.19
	FALSE	High	[K].CSETEQQVTNFPAIAQVPSVEDLSEDCMFGNGK.[R]	2xCarbamidomethyl [C1; C27]	FALSE	1.06283e-06	0.000605185	2	7	5	A0A287A481; P06867	A0A287A481 [459-491]; P06867 [454-486]		0	3687.62	0.764	0.716	0.938	0.999998	1	1	121	92.4	86.6	47.91	56.24	20.75	Shared	High	Peak Found	Peak Found	Peak Found	High	High	Peak Found	Peak Found	High	High	Peak Found	Peak Found	Peak Found	Peak Found	Peak Found	High	5.518e-05	3.61e-12	3.74	141.06
	FALSE	High	[K].CSETEQQVTNFPAIAQVPSVEDLSEDCMFGNGKR.[Y]	2xCarbamidomethyl [C1; C27]	FALSE	0.000236445	0.000605185	2	7	1	A0A287A481; P06867	A0A287A481 [459-492]; P06867 [454-487]		1	3843.73	0.838	0.76	0.907	0.999998	1	1	115.5	96.8	87.8	58.3	28.69	39.43	Shared	Peak Found	Peak Found	Peak Found	Peak Found	High	Peak Found	Peak Found	Peak Found	Peak Found	Peak Found	Peak Found	Peak Found	Peak Found	Peak Found	Peak Found	High	5.518e-05	6.234e-08	3.34	130.49
	FALSE	High	[K].DQQCVVMAENSK.[T]	1xCarbamidomethyl [C4]	FALSE	0.00742377	0.000605185	2	7	4	A0A287A481; P06867	A0A287A481 [75-86]; P06867 [70-81]		0	1408.62	0.973	0.774	0.795	0.999998	1	1	109.2	106.3	84.5	24.43	27.81	10.18	Shared	High	Peak Found	Peak Found	Peak Found	Peak Found	Peak Found	High	Peak Found	Peak Found	Peak Found	High	High	Peak Found	Peak Found	Peak Found	High	5.518e-05	3.141e-05	1.38	29.07
	FALSE	High	[K].EPSGADIALLK.[L]		FALSE	0.0393883	0.0010928	1	4	8	A0A287A481	A0A287A481 [664-674]		0	1113.62	0.957	1.362	1.423	0.999998	1	1	90.4	86.5	123.1	40.8	53.83	22.42		High	Peak Found	Peak Found	Not Found	Peak Found	Not Found	Peak Found	High	Peak Found	High	Not Found	High	High	High	High	High	9.597e-05	0.0006562	1.5	67.13
	FALSE	High	[K].FPLAGLEENYCR.[N]	1xCarbamidomethyl [C11]	FALSE	0.00624523	0.000605185	2	7	8	A0A287A481; P06867	A0A287A481 [147-158]; P06867 [142-153]		0	1468.69	1.064	0.804	0.756	0.999998	1	1	104.6	111.3	84.1	26.2	25.08	27.71	Shared	High	High	Peak Found	Peak Found	Peak Found	High	High	Peak Found	Peak Found	High	High	High	Peak Found	Peak Found	High	High	5.518e-05	2.299e-05	1.65	88.87
	FALSE	High	[K].FPLAGLEENYCRNPDNDEK.[G]	1xCarbamidomethyl [C11]	FALSE	0.0370016	0.000605185	2	7	1	A0A287A481; P06867	A0A287A481 [147-165]; P06867 [142-160]		1	2281.02	1.16	0.992	0.855	0.999998	1	1	95.2	110.4	94.4	12.35	39.28	19.2	Shared	Peak Found	Peak Found	Peak Found	Peak Found	High	Peak Found	Peak Found	Peak Found	Peak Found	Peak Found	Peak Found	Peak Found	Peak Found	Peak Found	Peak Found	High	5.518e-05	0.0005872	1.04	73.46
	FALSE	High	[R].FVTWIEEIMR.[R]		FALSE	0.0828703	0.00210807	2	7	4	A0A287A481; P06867	A0A287A481 [803-812]; P06867 [798-807]		0	1323.68	0.999	1.014	1.015	0.999998	1	1	99.6	99.5	100.9	43.81	38.59	42.17	Shared	Peak Found	High	Peak Found	Peak Found	Peak Found	High	Peak Found	High	Peak Found	Peak Found	Peak Found	Peak Found	Peak Found	High	Peak Found	High	0.0001888	0.002585	1.08	141.59
	FALSE	High	[R].GENYRGTVSVTASGHTCQR.[W]	1xCarbamidomethyl [C17]	FALSE	0.00255041	0.000605185	2	7	1	A0A287A481; P06867	A0A287A481 [285-303]; P06867 [280-298]		1	2079.96	1.454	0.825	0.567			1	91.5	133.1	75.5		23.57	37.21	Shared	Not Found	Not Found	Peak Found	Not Found	Not Found	Not Found	Peak Found	Peak Found	Not Found	Not Found	Peak Found	High	Peak Found	Not Found	Not Found	High	5.518e-05	4.564e-06	2.52	19.51
	FALSE	High	[R].GNGESYRGTSSTTITGR.[K]		FALSE	0.000158167	0.000605185	2	7	15	A0A287A481; P06867	A0A287A481 [385-401]; P06867 [380-396]		1	1743.83	1.375	1.058	0.77	0.999998	1	1	87.4	120.1	92.5	20.18	31.85	51.88	Shared	High	High	High	High	High	High	High	High	High	High	High	High	High	High	High	High	5.518e-05	2.998e-08	3.09	19.92
	FALSE	High	[R].GNGESYRGTSSTTITGRK.[C]		FALSE	2.08368e-08	0.000605185	2	7	9	A0A287A481; P06867	A0A287A481 [385-402]; P06867 [380-397]		2	1871.92													No Quan Values	Not Found	Not Found	Not Found	High	High	Not Found	High	Not Found	High	High	Not Found	High	High	High	High	High	5.518e-05	2.992e-15	5.98
	FALSE	High	[K].GPWCYTTDPETRFDYCDIPECEDECMHCSGEHYEGK.[I]	5xCarbamidomethyl [C4; C16; C21; C25; C28]	FALSE	0.00441813	0.000605185	2	7	3	A0A287A481; P06867	A0A287A481 [166-201]; P06867 [161-196]		1	4530.71	1.12	0.964	0.861	0.999998	1	1	97.3	109	93.8	49.29	50.02	48.16	Shared	High	Peak Found	High	Peak Found	Peak Found	Peak Found	Peak Found	Peak Found	High	Not Found	Peak Found	Peak Found	Peak Found	Peak Found	Not Found	High	5.518e-05	1.226e-05	1.36	87.71
	FALSE	High	[K].GRGENYRGTVSVTASGHTCQR.[W]	1xCarbamidomethyl [C19]	FALSE	1.39957e-07	0.000605185	2	7	17	A0A287A481; P06867	A0A287A481 [283-303]; P06867 [278-298]		2	2293.09	1.164	1.313	1.128	0.999998	1	1	86.3	100.4	113.3	12.43	45.8	11.35	Shared	High	High	High	Peak Found	High	High	High	High	Peak Found	Peak Found	High	High	Not Found	High	Peak Found	High	5.518e-05	9.279e-14	6.24	18.69
	FALSE	High	[R].GTVSVTASGHTCQR.[W]	1xCarbamidomethyl [C12]	FALSE	1.44759e-06	0.000605185	2	7	30	A0A287A481; P06867	A0A287A481 [290-303]; P06867 [285-298]		0	1460.69	0.858	0.625	0.728	0.999998	1	1	120.8	103.7	75.5	48.95	37.9	61.97	Shared	High	High	High	High	High	High	High	High	High	High	High	High	High	High	High	High	5.518e-05	6.295e-12	5.22	18.44
	FALSE	High	[R].HSIFTPETNPR.[A]		FALSE	0.000617959	0.000605185	2	7	35	A0A287A481; P06867	A0A287A481 [517-527]; P06867 [512-522]		0	1298.65	1.325	1.27	0.959	0.999998	1	1	83.4	110.6	106	17.74	36.78	19.39	Shared	High	High	High	High	High	High	High	High	High	High	High	High	High	High	High	High	5.518e-05	3.522e-07	2.72	28.92
	FALSE	High	[K].KCSETEQQVTNFPAIAQVPSVEDLSEDCMFGNGK.[R]	2xCarbamidomethyl [C2; C28]	FALSE	1.11334e-05	0.000605185	2	7	11	A0A287A481; P06867	A0A287A481 [458-491]; P06867 [453-486]		1	3815.72	1.094	0.896	0.819	0.999998	1	1	100.3	109.8	89.9	29.7	43.58	37.81	Shared	High	High	High	Peak Found	Peak Found	High	Peak Found	High	High	Peak Found	High	High	Peak Found	High	Peak Found	High	5.518e-05	2.493e-10	3.06	128.92
	FALSE	High	[K].KCSETEQQVTNFPAIAQVPSVEDLSEDCMFGNGKR.[Y]	2xCarbamidomethyl [C2; C28]	FALSE	0.166311	0.00587846	2	7	2	A0A287A481; P06867	A0A287A481 [458-492]; P06867 [453-487]		2	3971.82	0.974	1.237	1.27	0.999998	1	1	93.4	91	115.6	58.36	67.21	19.76	Shared	Peak Found	Peak Found	Peak Found	Peak Found	Peak Found	Peak Found	High	Peak Found	Peak Found	Peak Found	Peak Found	High	Peak Found	Peak Found	Not Found	High	0.0006636	0.009822	0.89	116.67
	FALSE	High	[K].LFDYCDVPQCVTSSFDCGKPK.[V]	3xCarbamidomethyl [C5; C10; C17]	FALSE	0.0773175	0.0010928	2	7	5	A0A287A481; P06867	A0A287A481 [555-575]; P06867 [550-570]		0	2523.1	0.914	0.887	0.971	0.999998	1	1	107.1	97.9	95	65.37	96.49	72.69	Shared	Peak Found	High	High	Peak Found	Peak Found	Peak Found	Peak Found	High	Peak Found	High	High	Peak Found	Peak Found	Peak Found	Peak Found	High	9.597e-05	0.002268	0.76	101.22
	FALSE	High	[K].LFKEPSGADIALLK.[L]		FALSE	0.00019794	0.000605185	1	4	7	A0A287A481	A0A287A481 [661-674]		1	1501.86	2.748	4.365	1.588	0.999998	1	1	37	101.6	161.4	69.92	42.16	39.9		Peak Found	Peak Found	Peak Found	Not Found	Peak Found	Not Found	Peak Found	High	High	High	Not Found	High	High	High	High	High	5.518e-05	4.497e-08	2.81	79.05
	FALSE	High	[R].MRDVVLFEK.[R]		FALSE	0.128265	0.00301746	2	7	2	A0A287A481; P06867	A0A287A481 [93-101]; P06867 [88-96]		1	1136.61	1.189	0.941	0.791	0.999998	1	1	95.8	114	90.2	21.57	16.12	12.68	Shared	Peak Found	Peak Found	Peak Found	Peak Found	Peak Found	Peak Found	Peak Found	High	Peak Found	High	Peak Found	Peak Found	Peak Found	Peak Found	Peak Found	High	0.0003021	0.005913	2.99	47.68
	FALSE	High	[K].NLEENYCR.[N]	1xCarbamidomethyl [C7]	FALSE	0.0442586	0.0010928	2	7	15	A0A287A481; P06867	A0A287A481 [323-330]; P06867 [318-325]		0	1097.47	0.872	0.807	0.926	0.999998	1	1	112	97.6	90.4	15.87	41.15	18.6	Shared	High	High	High	High	High	High	High	High	High	High	High	High	High	High	High	High	9.597e-05	0.0008149	2.18	24
	FALSE	High	[K].NLEENYCRNPDGETAPWCYTTDSEVR.[W]	2xCarbamidomethyl [C7; C18]	FALSE	2.0393e-05	0.000605185	2	7	10	A0A287A481; P06867	A0A287A481 [323-348]; P06867 [318-343]		1	3176.33	1.025	0.628	0.612	0.999998	1	1	113.1	115.9	71	16.26	19.25	21.35	Shared	Peak Found	High	Peak Found	Peak Found	High	Peak Found	High	Peak Found	High	High	High	High	Peak Found	High	High	High	5.518e-05	7.454e-10	2.73	81.33
	FALSE	High	[K].NLEENYCRNPDGETAPWCYTTDSEVRWDYCK.[I]	3xCarbamidomethyl [C7; C18; C30]	FALSE	3.61234e-08	0.000605185	2	7	5	A0A287A481; P06867	A0A287A481 [323-353]; P06867 [318-348]		2	3928.63	1.955	2.272	1.162	0.999998	1	1	57.4	112.2	130.4	54.09	66.71	21.63	Shared	Not Found	Not Found	Peak Found	High	Peak Found	Not Found	High	Peak Found	Peak Found	High	Not Found	Peak Found	High	Peak Found	Not Found	High	5.518e-05	8.054e-15	5.1	96
	FALSE	High	[R].NPDADKSPWCYTTDPR.[V]	1xCarbamidomethyl [C10]	FALSE	6.81302e-05	0.000605185	2	7	12	A0A287A481; P06867	A0A287A481 [433-448]; P06867 [428-443]		1	1922.83	0.95	0.847	0.891	0.999998	1	1	107.3	101.9	90.8	21.76	34.92	30.71	Shared	High	High	High	High	High	Peak Found	High	Peak Found	High	High	High	High	High	Peak Found	High	High	5.518e-05	6.578e-09	2.9	52.48
	FALSE	High	[R].NPDGDDNGPWCYTTNPQK.[L]	1xCarbamidomethyl [C11]	FALSE	6.15497e-05	0.000605185	2	7	21	A0A287A481; P06867	A0A287A481 [537-554]; P06867 [532-549]		0	2078.85	1.16	0.913	0.788	0.999998	1	1	97.6	113.2	89.2	29.03	29.31	22.6	Shared	High	High	High	High	High	High	High	High	High	High	High	High	High	High	Peak Found	High	5.518e-05	5.455e-09	3.14	62
	FALSE	High	[R].NPDGEPRPWCFTTDPNK.[R]	1xCarbamidomethyl [C10]	FALSE	0.00071058	0.000605185	2	7	25	A0A287A481; P06867	A0A287A481 [241-257]; P06867 [236-252]		0	2030.9	0.923	0.826	0.895	0.999998	1	1	109.2	100.7	90.1	29.33	46.6	42.13	Shared	High	High	High	High	High	High	High	High	High	High	High	High	High	High	High	High	5.518e-05	4.542e-07	2.34	64.07
	FALSE	High	[R].NPDGETAPWCYTTDSEVR.[W]	1xCarbamidomethyl [C10]	FALSE	2.71975e-06	0.000605185	2	7	9	A0A287A481; P06867	A0A287A481 [331-348]; P06867 [326-343]		0	2097.88	1.134	0.351	0.31	0.999998	1	1	120.7	136.9	42.4	27.9	52.53	68.62	Shared	High	High	High	Peak Found	High	High	High	High	Peak Found	High	Peak Found	Peak Found	High	Peak Found	Peak Found	High	5.518e-05	1.958e-11	3.21	80.13
	FALSE	High	[K].NYCRNPDGDDNGPWCYTTNPQK.[L]	2xCarbamidomethyl [C3; C15]	FALSE	0.145348	0.0044825	2	7	1	A0A287A481; P06867	A0A287A481 [533-554]; P06867 [528-549]		1	2672.09	4.825	8.45	1.751			1	21	101.4	177.6		38.75	59.04	Shared	Not Found	Not Found	Peak Found	Not Found	Not Found	Not Found	Peak Found	Peak Found	Peak Found	Peak Found	Peak Found	Peak Found	Peak Found	High	Peak Found	High	0.0004684	0.007557	0.92	51.81
	FALSE	High	[K].RATTVAGVPCQEWAAQEPHR.[H]	1xCarbamidomethyl [C10]	FALSE	0.00181815	0.000605185	2	7	2	A0A287A481; P06867	A0A287A481 [497-516]; P06867 [492-511]		1	2264.1	0.833	2.558	3.069	0.999998	1	1	68.3	56.9	174.7	59.71	137.31	38.25	Shared	Peak Found	Peak Found	Peak Found	Peak Found	Peak Found	Peak Found	Peak Found	Peak Found	Peak Found	Peak Found	Peak Found	High	Peak Found	Peak Found	High	High	5.518e-05	2.465e-06	2.77	41.69
	FALSE	High	[R].TACYITGWGETK.[G]	1xCarbamidomethyl [C3]	FALSE	0.00293235	0.000605185	2	7	5	A0A287A481; P06867	A0A287A481 [701-712]; P06867 [696-707]		0	1386.64	1.066	0.846	0.794	0.999998	1	1	103	109.8	87.2	29.29	32.05	28.05	Shared	Peak Found	Peak Found	High	High	High	Peak Found	High	Peak Found	Peak Found	Peak Found	Peak Found	High	Peak Found	Peak Found	Peak Found	High	5.518e-05	5.86e-06	2.02	65.95
	FALSE	High	[K].TMSGIECQSWGSQSPHAHGYLPSK.[F]	1xCarbamidomethyl [C7]	FALSE	0.00246556	0.000605185	2	7	11	A0A287A481; P06867	A0A287A481 [205-228]; P06867 [200-223]		0	2645.19	1.074	0.864	0.805	0.999998	1	1	102.1	109.6	88.2	7.71	47.45	26.67	Shared	Peak Found	Peak Found	Peak Found	High	High	High	High	High	High	High	High	High	Peak Found	High	High	High	5.518e-05	4.27e-06	1.97	53.52
	FALSE	High	[R].TPENFPCK.[N]	1xCarbamidomethyl [C7]	FALSE	0.0798854	0.0016356	2	7	7	A0A287A481; P06867	A0A287A481 [315-322]; P06867 [310-317]		0	992.451	0.907	1.071	1.181	0.999998	1	1	100.8	91.3	107.9	13.11	42.19	12.12	Shared	Peak Found	High	High	Peak Found	High	Peak Found	Peak Found	High	High	Peak Found	High	High	Peak Found	Peak Found	Peak Found	High	0.0001433	0.002412	1.82	23.75
	FALSE	High	[K].TPGNFPNAGLTMNYCR.[N]	1xCarbamidomethyl [C15]	FALSE	1.07628e-05	0.000605185	2	7	40	A0A287A481; P06867	A0A287A481 [417-432]; P06867 [412-427]		0	1812.82	1.233	0.951	0.771	0.999998	1	1	94.2	116.2	89.6	20.98	6.27	19.48	Shared	High	High	High	High	High	High	High	High	High	High	High	High	High	High	High	High	5.518e-05	2.35e-10	3.41	81.69
	FALSE	High	[K].VIPACLPTPNYVVADR.[T]	1xCarbamidomethyl [C5]	FALSE	0.00125285	0.000605185	2	7	13	A0A287A481; P06867	A0A287A481 [685-700]; P06867 [680-695]		0	1784.94	0.707	0.59	0.835	0.999998	1	1	130.6	92.3	77.1	23.5	58.13	44.33	Shared	High	Peak Found	High	High	Peak Found	High	High	High	High	High	High	High	High	Peak Found	High	High	5.518e-05	1.26e-06	2.47	95.01
	FALSE	High	[R].VRWEYCNLK.[K]	1xCarbamidomethyl [C6]	FALSE	0.0123542	0.000605185	2	7	9	A0A287A481; P06867	A0A287A481 [449-457]; P06867 [444-452]		1	1267.63	1.036	0.48	0.464	0.999998	1	1	119.2	123.5	57.3	34.29	43.47	69.95	Shared	High	Peak Found	High	High	Peak Found	High	Peak Found	High	High	High	Peak Found	Peak Found	Peak Found	Peak Found	Peak Found	High	5.518e-05	7.929e-05	2.67	42.1
	FALSE	High	[R].VVGGCVSIPHSWPWQISLR.[H]	1xCarbamidomethyl [C5]	FALSE	0.0736118	0.0010928	2	7	7	A0A287A481; P06867	A0A287A481 [585-603]; P06867 [580-598]		0	2178.13	1.218	1.433	1.177	0.999998	1	1	82.2	100.1	117.8	50.69	92.77	56.03	Shared	High	Peak Found	High	Peak Found	High	High	Peak Found	High	High	Peak Found	High	Peak Found	Peak Found	Peak Found	Peak Found	High	9.597e-05	0.002077	0.9	122.92
	FALSE	High	[K].YSPEKFPLAGLEENYCR.[N]	1xCarbamidomethyl [C16]	FALSE	0.14648	0.0044825	2	7	2	A0A287A481; P06867	A0A287A481 [142-158]; P06867 [137-153]		1	2072.97	1.449	1.276	0.88	0.999998	1	1	80.5	116.7	102.7	34.15	35.87	48.69	Shared	Peak Found	Peak Found	Peak Found	Peak Found	Peak Found	Peak Found	Peak Found	Peak Found	Peak Found	Peak Found	Peak Found	Peak Found	Peak Found	High	High	High	0.0004684	0.007657	0.74	87.77
FALSE	High	Master Protein	A0A287BDU7	Uncharacterized protein OS=Sus scrofa OX=9823 GN=PZP PE=1 SV=1	0	FALSE	305.388	38	37	502	2	1373	154.2	7.2	678.21	37											0	0	2.036	1.879	0.923	0.978003	0.904972	0.972206	61	124.3	114.7	90.68	101.58	133.21	High	High	High	High	High	High	High	High	High
	Checked	Confidence	Annotated Sequence	Modifications	Contaminant	Qvality PEP	Qvality q-value	# Protein Groups	# Proteins	# PSMs	Master Protein Accessions	Positions in Master Proteins	Modifications in Master Proteins	# Missed Cleavages	Theo. MH+ [Da]	Abundance Ratio: (Group_2) / (Group_1)	Abundance Ratio: (Group_3) / (Group_1)	Abundance Ratio: (Group_3) / (Group_2)	Abundance Ratio Adj. P-Value: (Group_2) / (Group_1)	Abundance Ratio Adj. P-Value: (Group_3) / (Group_1)	Abundance Ratio Adj. P-Value: (Group_3) / (Group_2)	Abundances (Grouped): Group_1	Abundances (Grouped): Group_2	Abundances (Grouped): Group_3	Abundances (Grouped) CV [%]: Group_1	Abundances (Grouped) CV [%]: Group_2	Abundances (Grouped) CV [%]: Group_3	Quan Info	Found in Sample: [S1] F1: Sample, Group_1	Found in Sample: [S2] F2: Sample, Group_1	Found in Sample: [S3] F3: Sample, Group_1	Found in Sample: [S4] F4: Sample, Group_1	Found in Sample: [S5] F5: Sample, Group_1	Found in Sample: [S6] F6: Sample, Group_2	Found in Sample: [S7] F7: Sample, Group_2	Found in Sample: [S8] F8: Sample, Group_2	Found in Sample: [S9] F9: Sample, Group_2	Found in Sample: [S10] F10: Sample, Group_2	Found in Sample: [S11] F11: Sample, Group_3	Found in Sample: [S12] F12: Sample, Group_3	Found in Sample: [S13] F13: Sample, Group_3	Found in Sample: [S14] F14: Sample, Group_3	Found in Sample: [S15] F15: Sample, Group_3	Confidence (by Search Engine): Sequest HT	Percolator q-Value (by Search Engine): Sequest HT	Percolator PEP (by Search Engine): Sequest HT	XCorr (by Search Engine): Sequest HT	Top Apex RT [min]
	FALSE	High	[K].ALLAYAFTLAGNQAK.[R]		FALSE	0.000427616	0.000605185	2	2	23	A0A287AG58; A0A287BDU7	A0A287AG58 [1041-1055]; A0A287BDU7 [1049-1063]		0	1551.85	1.156	0.875	0.757	0.999998	1	1	99	114.4	86.6	42.72	52.71	80.46	Shared	High	High	High	High	High	High	High	High	High	High	High	High	High	High	High	High	5.518e-05	1.809e-07	2.27	117.91
	FALSE	High	[K].ALLLVYTVLPSGEVIADTR.[T]		FALSE	6.75742e-07	0.000605185	2	3	31	I3LQ17; A0A287BDU7	I3LQ17 [430-448]; A0A287BDU7 [509-527]		0	2030.15	0.899	0.929	1.033	0.999998	1	1	106.1	95.4	98.5	23.14	27.2	29.22	Shared	High	High	High	High	High	High	High	High	High	High	High	High	High	High	High	High	5.518e-05	1.592e-12	4.8	140.55
	FALSE	High	[K].AISYLVSGYQR.[Q]		FALSE	0.00729966	0.000605185	4	5	10	I3LQ17; A0A287A1B4; A0A287AG58; A0A287BDU7	I3LQ17 [886-896]; A0A287A1B4 [889-899]; A0A287AG58 [914-924]; A0A287BDU7 [917-927]		0	1256.66	1.525	1.212	0.795	0.999998	1	1	80.3	122.4	97.3	24.14	71.8	16.79	Shared	High	Peak Found	High	High	High	High	Peak Found	High	High	High	Peak Found	Peak Found	High	Peak Found	High	High	5.518e-05	3.044e-05	1.53	64.4
	FALSE	High	[R].APSVDVEMTSYLLLAR.[V]		FALSE	2.32521e-05	0.000605185	4	5	33	I3LQ17; A0A287A1B4; A0A287AG58; A0A287BDU7	I3LQ17 [1072-1087]; A0A287A1B4 [1075-1090]; A0A287AG58 [1093-1108]; A0A287BDU7 [1101-1116]		0	1764.92	0.956	0.995	1.04	0.999998	1	1	101.7	97.2	101.1	14.32	22.52	23.7	Shared	High	High	Peak Found	High	High	High	High	High	High	High	High	High	High	High	High	High	5.518e-05	9.441e-10	2.58	140.54
	FALSE	High	[K].ASAFCLSGR.[A]	1xCarbamidomethyl [C5]	FALSE	0.0204412	0.000605185	4	5	9	I3LQ17; A0A287A1B4; A0A287AG58; A0A287BDU7	I3LQ17 [664-672]; A0A287A1B4 [667-675]; A0A287AG58 [692-700]; A0A287BDU7 [677-685]		0	968.462	1.206	1.108	0.919	0.999998	1	1	90.5	109.2	100.3	29.31	31.56	26.2	Shared	High	Peak Found	High	High	Peak Found	High	High	Peak Found	High	High	Peak Found	Peak Found	High	Peak Found	Peak Found	High	5.518e-05	0.0001979	1.58	39.85
	FALSE	High	[R].ATYTVLGDILSSAMQNLQNLVQMPYGCGEQNMVR.[F]	1xCarbamidomethyl [C27]	FALSE	1.5956e-06	0.000605185	1	2	13	A0A287BDU7	A0A287BDU7 [859-892]		0	3801.81	0.912	1.23	1.349	0.999998	1	1	95.5	87.1	117.5	26.78	31.41	49.14		High	High	High	High	High	High	High	High	High	Peak Found	High	High	High	High	Peak Found	High	5.518e-05	7.527e-12	3.91	155.59
	FALSE	High	[R].AYIFVEDSHIQDSR.[N]		FALSE	0.0661543	0.0010928	4	5	2	I3LQ17; A0A287A1B4; A0A287AG58; A0A287BDU7	I3LQ17 [936-949]; A0A287A1B4 [939-952]; A0A287AG58 [964-977]; A0A287BDU7 [967-980]		0	1679.8	0.868	0.583	0.672	0.999998	1	1	122.4	106.2	71.4	30.82	36.5	31.14	Shared	Peak Found	Peak Found	Peak Found	Peak Found	Peak Found	Peak Found	Peak Found	Peak Found	High	Peak Found	Peak Found	Peak Found	High	Peak Found	Peak Found	High	9.597e-05	0.001703	0.98	61.4
	FALSE	High	[K].CISAEDITHNGIVYTPK.[E]	1xCarbamidomethyl [C1]	FALSE	0.000174338	0.000605185	3	4	15	I3LQ17; A0A287AG58; A0A287BDU7	I3LQ17 [535-551]; A0A287AG58 [574-590]; A0A287BDU7 [608-624]		0	1917.94	1.135	1.159	1.022	0.999998	1	1	91.1	103.3	105.6	41.63	22.74	33.05	Shared	High	High	High	High	High	High	High	High	High	High	High	High	High	High	High	High	5.518e-05	3.585e-08	2.25	70.1
	FALSE	High	[K].EAIKTEDSIHWQRPEK.[S]		FALSE	9.92954e-05	0.000605185	4	5	21	I3LQ17; A0A287A1B4; A0A287AG58; A0A287BDU7	I3LQ17 [1045-1060]; A0A287A1B4 [1048-1063]; A0A287AG58 [1066-1081]; A0A287BDU7 [1074-1089]		1	1967	1.611	1.27	0.788	0.999998	1	1	77.3	124.6	98.1	36.46	35.42	56.56	Shared	Peak Found	High	High	High	High	High	High	High	High	High	High	High	High	High	High	High	5.518e-05	1.293e-08	3.54	27.34
	FALSE	High	[K].EFQVDETNR.[L]		FALSE	0.0351959	0.000605185	4	5	12	I3LQ17; A0A287A1B4; A0A287AG58; A0A287BDU7	I3LQ17 [1160-1168]; A0A287A1B4 [1163-1171]; A0A287AG58 [1181-1189]; A0A287BDU7 [1189-1197]		0	1137.52	0.877	0.59	0.673	0.999998	1	1	121.6	106.6	71.8	21.17	34.12	51.99	Shared	High	High	High	High	Peak Found	High	High	High	High	Peak Found	High	Peak Found	High	High	High	High	5.518e-05	0.0005345	1.64	29.34
	FALSE	High	[K].ELLESLDK.[E]		FALSE	0.0751349	0.0010928	4	5	12	I3LQ17; A0A287A1B4; A0A287AG58; A0A287BDU7	I3LQ17 [1037-1044]; A0A287A1B4 [1040-1047]; A0A287AG58 [1058-1065]; A0A287BDU7 [1066-1073]		0	946.509	1.023	1.011	0.989	0.999998	1	1	98.9	101.1	100	34.66	36.63	16.54	Shared	High	High	High	Peak Found	Peak Found	High	Peak Found	High	High	Peak Found	High	High	Peak Found	High	Peak Found	High	9.597e-05	0.002159	1.85	56.3
	FALSE	High	[R].FVPNIYVLNYLK.[E]		FALSE	0.00285889	0.000605185	4	5	20	I3LQ17; A0A287A1B4; A0A287AG58; A0A287BDU7	I3LQ17 [862-873]; A0A287A1B4 [865-876]; A0A287AG58 [890-901]; A0A287BDU7 [893-904]		0	1482.84	1.165	1.815	1.559	0.999998	1	1	75.4	87.8	136.8	40.48	63.9	33.47	Shared	High	High	High	High	High	High	High	High	High	High	High	High	High	High	High	High	5.518e-05	5.587e-06	2.35	136.99
	FALSE	High	[R].FVPNIYVLNYLKETQQLTEK.[I]		FALSE	0.187026	0.00719061	4	5	1	I3LQ17; A0A287A1B4; A0A287AG58; A0A287BDU7	I3LQ17 [862-881]; A0A287A1B4 [865-884]; A0A287AG58 [890-909]; A0A287BDU7 [893-912]		1	2440.31	3.446	4.522	1.312	0.999998	1	1	33.5	115.3	151.3	29.29	53.66	122.3	Shared	Peak Found	Peak Found	Peak Found	Peak Found	Peak Found	Peak Found	Peak Found	Peak Found	High	Peak Found	Peak Found	Peak Found	Peak Found	Peak Found	Peak Found	High	0.0008087	0.01239	1.02	133.78
	FALSE	High	[R].GGGSQGNTWLTAFVLK.[S]		FALSE	0.005231	0.000605185	4	5	9	I3LQ17; A0A287A1B4; A0A287AG58; A0A287BDU7	I3LQ17 [914-929]; A0A287A1B4 [917-932]; A0A287AG58 [942-957]; A0A287BDU7 [945-960]		0	1635.85	1.262	0.726	0.575	0.999998	1	1	100.4	126.8	72.8	56.13	36.54	39.78	Shared	High	High	Peak Found	Peak Found	High	High	Peak Found	High	Peak Found	Peak Found	High	Peak Found	Peak Found	High	Peak Found	High	5.518e-05	1.668e-05	2.14	128.7
	FALSE	High	[K].HSDGSYSTFGER.[G]		FALSE	0.000324775	0.000605185	4	5	31	I3LQ17; A0A287A1B4; A0A287AG58; A0A287BDU7	I3LQ17 [902-913]; A0A287A1B4 [905-916]; A0A287AG58 [930-941]; A0A287BDU7 [933-944]		0	1342.57	0.854	1.107	1.297	0.999998	1	1	101.3	86.5	112.2	33.64	86.41	12.03	Shared	High	High	High	High	High	High	High	High	High	High	High	High	High	High	High	High	5.518e-05	1.104e-07	2.37	22.33
	FALSE	High	[R].KIEHSFKVDEYVLPK.[F]		FALSE	0.202279	0.0089849	4	5	2	I3LQ17; A0A287A1B4; A0A287AG58; A0A287BDU7	I3LQ17 [209-223]; A0A287A1B4 [209-223]; A0A287AG58 [210-224]; A0A287BDU7 [211-225]		2	1832	1.29	0.542	0.421	0.999998	1	1	105.9	136.6	57.5	94.84	81.34	82.96	Shared	High	Peak Found	Peak Found	Peak Found	Peak Found	Peak Found	Peak Found	Peak Found	Peak Found	High	Peak Found	Peak Found	Peak Found	Peak Found	Peak Found	High	0.0009555	0.01459	1.07	47.66
	FALSE	High	[K].KLQERPQIQR.[T]		FALSE	0.192717	0.00764377	4	4	2	I3LQ17; A0A287A1B4; A0A287AG58; A0A287BDU7	I3LQ17 [1270-1279]; A0A287A1B4 [1273-1282]; A0A287AG58 [1291-1300]; A0A287BDU7 [1299-1308]		1	1295.75	0.472	0.01	0.01				203.9	96.1			6.81		Shared	High	Not Found	Not Found	Not Found	Not Found	Peak Found	Not Found	Peak Found	Peak Found	Not Found	Not Found	High	Not Found	Not Found	Not Found	High	0.0008455	0.01319	1.21	18.12
	FALSE	High	[K].LEFTQIDSHYR.[R]		FALSE	0.0450014	0.0010928	4	5	7	I3LQ17; A0A287A1B4; A0A287AG58; A0A287BDU7	I3LQ17 [346-356]; A0A287A1B4 [346-356]; A0A287AG58 [349-359]; A0A287BDU7 [348-358]		0	1408.69	0.723	0.474	0.656	0.999998	1	1	136.6	98.7	64.7	28.16	72.88	60.28	Shared	High	High	High	Peak Found	Peak Found	High	Peak Found	High	High	Peak Found	Peak Found	Peak Found	Peak Found	Peak Found	Peak Found	High	9.597e-05	0.0008368	1.02	56.43
	FALSE	High	[K].IESLVFVQTDKPIYKPGQK.[V]		FALSE	0.133923	0.00301746	4	5	4	I3LQ17; A0A287A1B4; A0A287AG58; A0A287BDU7	I3LQ17 [122-140]; A0A287A1B4 [122-140]; A0A287AG58 [123-141]; A0A287BDU7 [129-147]		0	2190.22	1.381	1.912	1.385	0.999998	1	1	69.9	96.5	133.6	87.48	57.14	47.22	Shared	High	Peak Found	Peak Found	Peak Found	Peak Found	High	High	High	Peak Found	Peak Found	Peak Found	Peak Found	Peak Found	Peak Found	Peak Found	High	0.0003021	0.006451	1.05	67.05
	FALSE	High	[K].LQERPQIQR.[T]		FALSE	0.00085965	0.000605185	4	4	24	I3LQ17; A0A287A1B4; A0A287AG58; A0A287BDU7	I3LQ17 [1271-1279]; A0A287A1B4 [1274-1282]; A0A287AG58 [1292-1300]; A0A287BDU7 [1300-1308]		0	1167.66	1.002	1.851	1.847	0.999998	1	1	77.8	78	144.1	39.91	87.32	15.9	Shared	High	High	High	High	High	Peak Found	High	Not Found	High	High	High	High	High	High	High	High	5.518e-05	6.408e-07	3.62	19.07
	FALSE	High	[R].LTLQGGLSQLSFPLSEEPTLGSYK.[I]		FALSE	2.80254e-09	0.000605185	4	5	27	I3LQ17; A0A287A1B4; A0A287AG58; A0A287BDU7	I3LQ17 [176-199]; A0A287A1B4 [176-199]; A0A287AG58 [177-200]; A0A287BDU7 [178-201]		0	2565.34	0.666	1.216	1.826	0.999998	1	1	104.1	69.3	126.6	80.67	43.63	35.4	Shared	High	High	High	High	High	High	High	High	High	High	High	High	High	High	High	High	5.518e-05	7.975e-17	5.29	141.24
	FALSE	High	[R].LTLQGGLSQLSFPLSEEPTLGSYKIILQK.[E]		FALSE	5.17581e-07	0.000605185	4	5	11	I3LQ17; A0A287A1B4; A0A287AG58; A0A287BDU7	I3LQ17 [176-204]; A0A287A1B4 [176-204]; A0A287AG58 [177-205]; A0A287BDU7 [178-206]		1	3160.75	1.113	0.01	0.01				142	158		44.25			Shared	Peak Found	Peak Found	High	High	High	Peak Found	High	High	High	High	High	High	High	High	Not Found	High	5.518e-05	9.823e-13	4.78	141.17
	FALSE	High	[K].QKQPCFDNWWLEEFHTPVQHTAR.[H]	1xCarbamidomethyl [C5]	FALSE	0.0935932	0.00210807	3	4	3	I3LQ17; A0A287AG58; A0A287BDU7	I3LQ17 [369-391]; A0A287AG58 [409-431]; A0A287BDU7 [408-430]		1	2954.38	1.046	1.404	1.342	0.999998	1	1	86.9	91	122.1	47.93	49.36	47.74	Shared	Peak Found	Peak Found	High	Peak Found	Peak Found	Peak Found	Peak Found	High	Peak Found	Peak Found	Peak Found	High	Peak Found	Peak Found	Peak Found	High	0.0002286	0.003242	1.04	93.34
	FALSE	High	[K].QPCFDNWWLEEFHTPVQHTAR.[H]	1xCarbamidomethyl [C3]	FALSE	0.161299	0.00587846	4	5	1	I3LQ17; A0A287A1B4; A0A287AG58; A0A287BDU7	I3LQ17 [371-391]; A0A287A1B4 [403-423]; A0A287AG58 [411-431]; A0A287BDU7 [410-430]		0	2698.23	1.048	0.871	0.83	0.999998	1	1	102.8	107.8	89.5	11.03	54.61	19.31	Shared	Peak Found	Peak Found	Peak Found	Peak Found	Peak Found	High	Peak Found	Peak Found	Peak Found	Peak Found	Peak Found	Peak Found	Peak Found	Peak Found	Peak Found	High	0.0006636	0.009234	0.88	110.03
	FALSE	High	[K].QQNPNGGFSSTQDTVVALQALSK.[Y]		FALSE	0.00145903	0.000605185	4	5	2	I3LQ17; A0A287A1B4; A0A287AG58; A0A287BDU7	I3LQ17 [1112-1134]; A0A287A1B4 [1115-1137]; A0A287AG58 [1133-1155]; A0A287BDU7 [1141-1163]		0	2390.19	1.162	0.965	0.831	0.999998	1	1	95.9	111.5	92.6	54.35	58.52	34.56	Shared	High	Peak Found	Peak Found	Peak Found	High	Peak Found	Peak Found	Peak Found	Peak Found	Peak Found	Peak Found	Peak Found	Peak Found	Peak Found	Peak Found	High	5.518e-05	1.656e-06	2.26	104.79
	FALSE	High	[R].SGSLFNNAIK.[G]		FALSE	0.028806	0.000605185	4	5	6	I3LQ17; A0A287A1B4; A0A287AG58; A0A287BDU7	I3LQ17 [965-974]; A0A287A1B4 [968-977]; A0A287AG58 [993-1002]; A0A287BDU7 [996-1005]		0	1050.56	0.887	1.001	1.129	0.999998	1	1	103.9	92.1	104	22.6	22.97	3.34	Shared	High	High	Peak Found	Peak Found	High	Peak Found	Peak Found	Peak Found	Peak Found	Peak Found	Peak Found	Peak Found	High	Peak Found	High	High	5.518e-05	0.0003694	1.77	50.23
	FALSE	High	[K].SQELCGNEIPQVPELGQK.[D]	1xCarbamidomethyl [C5]	FALSE	6.36788e-06	0.000605185	4	5	38	I3LQ17; A0A287A1B4; A0A287AG58; A0A287BDU7	I3LQ17 [776-793]; A0A287A1B4 [779-796]; A0A287AG58 [804-821]; A0A287BDU7 [789-806]		0	2025.99	1.358	1.048	0.772	0.999998	1	1	88.1	119.6	92.3	45.24	45.38	33.69	Shared	High	High	High	High	High	High	High	High	High	High	High	High	High	High	High	High	5.518e-05	9.14e-11	2.52	88.3
	FALSE	High	[K].SYIHLEPVIGTVACGQTQK.[I]	1xCarbamidomethyl [C14]	FALSE	0.000138719	0.000605185	3	4	28	A0A287A1B4; A0A287AG58; A0A287BDU7	A0A287A1B4 [431-449]; A0A287AG58 [439-457]; A0A287BDU7 [438-456]		0	2101.07	1.749	2.261	1.293	0.999998	1	1	59.9	104.7	135.4	34.06	30.94	24.81	Shared	High	High	High	High	High	High	High	High	High	High	High	High	High	High	High	High	5.518e-05	2.372e-08	3.07	78.64
	FALSE	High	[K].TEDSIHWQRPEK.[S]		FALSE	0.00020303	0.000605185	4	5	26	I3LQ17; A0A287A1B4; A0A287AG58; A0A287BDU7	I3LQ17 [1049-1060]; A0A287A1B4 [1052-1063]; A0A287AG58 [1070-1081]; A0A287BDU7 [1078-1089]		0	1525.74	0.895	0.647	0.723	0.999998	1	1	118	105.6	76.4	37.29	46.14	18.28	Shared	High	High	High	High	High	High	High	High	High	High	High	High	High	High	High	High	5.518e-05	4.716e-08	2.65	22.43
	FALSE	High	[R].TEVNVNHVLIYFEELTSEVLSFSFSVEQDIQVK.[N]		FALSE	1.21169e-05	0.000605185	4	4	1	I3LQ17; A0A287A1B4; A0A287AG58; A0A287BDU7	I3LQ17 [1280-1312]; A0A287A1B4 [1283-1315]; A0A287AG58 [1301-1333]; A0A287BDU7 [1309-1341]		0	3842.94	0.589	0.26	0.441	0.999998	1	1	162.3	95.6	42.2	57.3	80.27	118.55	Shared	Not Found	Peak Found	Peak Found	Not Found	Peak Found	Not Found	High	Not Found	Peak Found	Peak Found	Peak Found	Peak Found	Not Found	Peak Found	Peak Found	High	5.518e-05	2.914e-10	3.82	157.12
	FALSE	High	[K].TVYWAVTPK.[S]		FALSE	0.0815309	0.00210807	4	5	8	I3LQ17; A0A287A1B4; A0A287AG58; A0A287BDU7	I3LQ17 [752-760]; A0A287A1B4 [755-763]; A0A287AG58 [780-788]; A0A287BDU7 [765-773]		0	1064.58	1.056	1.652	1.564	0.999998	1	1	80.9	85.5	133.6	38.2	64.73	45.24	Shared	High	High	Peak Found	Peak Found	High	High	High	Peak Found	Peak Found	Peak Found	High	High	High	Peak Found	Peak Found	High	0.0001888	0.002503	1.29	62.38
	FALSE	High	[K].VKEEGTGLELTGQASSK.[I]		FALSE	1.17135e-05	0.000605185	3	4	15	I3LQ17; A0A287A1B4; A0A287BDU7	I3LQ17 [322-338]; A0A287A1B4 [322-338]; A0A287BDU7 [324-340]		1	1733.89	1.016	0.897	0.882	0.999998	1	1	103	104.7	92.4	25.92	41.85	22.87	Shared	High	Peak Found	High	Peak Found	High	High	High	High	Peak Found	Peak Found	Peak Found	High	Peak Found	High	High	High	5.518e-05	2.734e-10	2.41	28.61
	FALSE	High	[K].VPDTITEWK.[A]		FALSE	0.00624523	0.000605185	4	5	15	I3LQ17; A0A287A1B4; A0A287AG58; A0A287BDU7	I3LQ17 [655-663]; A0A287A1B4 [658-666]; A0A287AG58 [683-691]; A0A287BDU7 [668-676]		0	1088.56	0.952	0.751	0.789	0.999998	1	1	111	105.6	83.4	27.01	38.58	33.82	Shared	High	High	High	High	High	High	High	High	High	High	High	High	High	High	High	High	5.518e-05	2.295e-05	1.93	60.22
	FALSE	High	[R].VSVQLEASPAFQAIPAEK.[S]		FALSE	0.00012374	0.000605185	4	5	1	I3LQ17; A0A287A1B4; A0A287AG58; A0A287BDU7	I3LQ17 [721-738]; A0A287A1B4 [724-741]; A0A287AG58 [749-766]; A0A287BDU7 [734-751]		0	1885.01	0.01	0.01					300						Shared	Not Found	Not Found	Not Found	Not Found	High	Not Found	Not Found	Not Found	Not Found	Not Found	Not Found	Not Found	Not Found	Not Found	Not Found	High	5.518e-05	1.924e-08	3.09	95.39
	FALSE	High	[R].VTAQPAPSSEDLSMASR.[M]		FALSE	1.32993e-05	0.000605185	4	5	27	I3LQ17; A0A287A1B4; A0A287AG58; A0A287BDU7	I3LQ17 [1088-1104]; A0A287A1B4 [1091-1107]; A0A287AG58 [1109-1125]; A0A287BDU7 [1117-1133]		0	1746.83	0.987	0.941	0.953	0.999998	1	1	102.5	101.2	96.4	24.49	27.96	9.37	Shared	High	High	High	High	High	High	High	High	High	High	High	High	High	High	High	High	5.518e-05	3.437e-10	3.67	47.53
	FALSE	High	[R].VTAQPAPSSEDLSMASR.[M]	1xOxidation [M14]	FALSE	0.103501	0.00254829	4	5	1	I3LQ17; A0A287A1B4; A0A287AG58; A0A287BDU7	I3LQ17 [1088-1104]; A0A287A1B4 [1091-1107]; A0A287AG58 [1109-1125]; A0A287BDU7 [1117-1133]		0	1762.83													No Quan Values	High	Not Found	Not Found	Not Found	Not Found	Not Found	Not Found	Not Found	Not Found	Not Found	Not Found	Not Found	Not Found	Not Found	Not Found	High	0.0002628	0.003931	1.05
	FALSE	High	[K].VTATAYSLCALR.[A]	1xCarbamidomethyl [C9]	FALSE	0.0263857	0.000605185	4	5	7	I3LQ17; A0A287A1B4; A0A287AG58; A0A287BDU7	I3LQ17 [479-490]; A0A287A1B4 [505-516]; A0A287AG58 [518-529]; A0A287BDU7 [557-568]		0	1325.69	0.845	0.99	1.171	0.999998	1	1	105.8	89.4	104.7	21.38	28.22	23.48	Shared	Peak Found	High	High	Peak Found	High	High	Peak Found	Peak Found	Peak Found	Peak Found	High	High	Peak Found	High	Peak Found	High	5.518e-05	0.0003149	1.54	69.28
	FALSE	High	[K].YFSLKLPSDVVEGSAR.[A]		FALSE	0.0522631	0.0010928	1	2	4	A0A287BDU7	A0A287BDU7 [843-858]		1	1767.93	1.552	2.404	1.548	0.999998	1	1	60.5	94	145.5	39.34	45.36	87.43		Not Found	Peak Found	High	Not Found	Peak Found	Not Found	High	Not Found	Peak Found	High	Peak Found	Not Found	Not Found	Peak Found	High	High	9.597e-05	0.001105	1.72	92.49
FALSE	High	Master Protein	A0A287AG58	Uncharacterized protein OS=Sus scrofa OX=9823 GN=PZP PE=1 SV=2	0	FALSE	298.455	40	40	503	0	1365	152.9	7.06	533.8	40											0	5	1.205	1.331	1.104	0.993176	0.954261	0.914795	84.9	102.3	112.9	36.79	34.54	34.26	Not Found	Not Found	Not Found	Not Found	Not Found	Not Found	Not Found	Not Found	Not Found
	Checked	Confidence	Annotated Sequence	Modifications	Contaminant	Qvality PEP	Qvality q-value	# Protein Groups	# Proteins	# PSMs	Master Protein Accessions	Positions in Master Proteins	Modifications in Master Proteins	# Missed Cleavages	Theo. MH+ [Da]	Abundance Ratio: (Group_2) / (Group_1)	Abundance Ratio: (Group_3) / (Group_1)	Abundance Ratio: (Group_3) / (Group_2)	Abundance Ratio Adj. P-Value: (Group_2) / (Group_1)	Abundance Ratio Adj. P-Value: (Group_3) / (Group_1)	Abundance Ratio Adj. P-Value: (Group_3) / (Group_2)	Abundances (Grouped): Group_1	Abundances (Grouped): Group_2	Abundances (Grouped): Group_3	Abundances (Grouped) CV [%]: Group_1	Abundances (Grouped) CV [%]: Group_2	Abundances (Grouped) CV [%]: Group_3	Quan Info	Found in Sample: [S1] F1: Sample, Group_1	Found in Sample: [S2] F2: Sample, Group_1	Found in Sample: [S3] F3: Sample, Group_1	Found in Sample: [S4] F4: Sample, Group_1	Found in Sample: [S5] F5: Sample, Group_1	Found in Sample: [S6] F6: Sample, Group_2	Found in Sample: [S7] F7: Sample, Group_2	Found in Sample: [S8] F8: Sample, Group_2	Found in Sample: [S9] F9: Sample, Group_2	Found in Sample: [S10] F10: Sample, Group_2	Found in Sample: [S11] F11: Sample, Group_3	Found in Sample: [S12] F12: Sample, Group_3	Found in Sample: [S13] F13: Sample, Group_3	Found in Sample: [S14] F14: Sample, Group_3	Found in Sample: [S15] F15: Sample, Group_3	Confidence (by Search Engine): Sequest HT	Percolator q-Value (by Search Engine): Sequest HT	Percolator PEP (by Search Engine): Sequest HT	XCorr (by Search Engine): Sequest HT	Top Apex RT [min]
	FALSE	High	[K].ALLAYAFTLAGNQAK.[R]		FALSE	0.000427616	0.000605185	2	2	23	A0A287AG58; A0A287BDU7	A0A287AG58 [1041-1055]; A0A287BDU7 [1049-1063]		0	1551.85	1.156	0.875	0.757	0.999998	1	1	99	114.4	86.6	42.72	52.71	80.46	Shared	High	High	High	High	High	High	High	High	High	High	High	High	High	High	High	High	5.518e-05	1.809e-07	2.27	117.91
	FALSE	High	[K].AISYLVSGYQR.[Q]		FALSE	0.00729966	0.000605185	4	5	10	I3LQ17; A0A287A1B4; A0A287AG58; A0A287BDU7	I3LQ17 [886-896]; A0A287A1B4 [889-899]; A0A287AG58 [914-924]; A0A287BDU7 [917-927]		0	1256.66	1.525	1.212	0.795	0.999998	1	1	80.3	122.4	97.3	24.14	71.8	16.79	Shared	High	Peak Found	High	High	High	High	Peak Found	High	High	High	Peak Found	Peak Found	High	Peak Found	High	High	5.518e-05	3.044e-05	1.53	64.4
	FALSE	High	[R].APSVDVEMTSYLLLAR.[V]		FALSE	2.32521e-05	0.000605185	4	5	33	I3LQ17; A0A287A1B4; A0A287AG58; A0A287BDU7	I3LQ17 [1072-1087]; A0A287A1B4 [1075-1090]; A0A287AG58 [1093-1108]; A0A287BDU7 [1101-1116]		0	1764.92	0.956	0.995	1.04	0.999998	1	1	101.7	97.2	101.1	14.32	22.52	23.7	Shared	High	High	Peak Found	High	High	High	High	High	High	High	High	High	High	High	High	High	5.518e-05	9.441e-10	2.58	140.54
	FALSE	High	[K].ASAFCLSGR.[A]	1xCarbamidomethyl [C5]	FALSE	0.0204412	0.000605185	4	5	9	I3LQ17; A0A287A1B4; A0A287AG58; A0A287BDU7	I3LQ17 [664-672]; A0A287A1B4 [667-675]; A0A287AG58 [692-700]; A0A287BDU7 [677-685]		0	968.462	1.206	1.108	0.919	0.999998	1	1	90.5	109.2	100.3	29.31	31.56	26.2	Shared	High	Peak Found	High	High	Peak Found	High	High	Peak Found	High	High	Peak Found	Peak Found	High	Peak Found	Peak Found	High	5.518e-05	0.0001979	1.58	39.85
	FALSE	High	[R].AVDQSVLLMKPEAELSPQSVYR.[L]		FALSE	0.000415133	0.000605185	2	3	12	I3LQ17; A0A287AG58	I3LQ17 [491-512]; A0A287AG58 [530-551]		0	2460.28	1.172	1.083	0.924	0.999998	1	1	92.2	108	99.8	41.02	42.46	24.53	Shared	High	High	High	Peak Found	Peak Found	High	High	High	High	Peak Found	High	High	High	High	High	High	5.518e-05	1.71e-07	2.25	99
	FALSE	High	[R].AYIFVEDSHIQDSR.[N]		FALSE	0.0661543	0.0010928	4	5	2	I3LQ17; A0A287A1B4; A0A287AG58; A0A287BDU7	I3LQ17 [936-949]; A0A287A1B4 [939-952]; A0A287AG58 [964-977]; A0A287BDU7 [967-980]		0	1679.8	0.868	0.583	0.672	0.999998	1	1	122.4	106.2	71.4	30.82	36.5	31.14	Shared	Peak Found	Peak Found	Peak Found	Peak Found	Peak Found	Peak Found	Peak Found	Peak Found	High	Peak Found	Peak Found	Peak Found	High	Peak Found	Peak Found	High	9.597e-05	0.001703	0.98	61.4
	FALSE	High	[K].CISAEDITHNGIVYTPK.[E]	1xCarbamidomethyl [C1]	FALSE	0.000174338	0.000605185	3	4	15	I3LQ17; A0A287AG58; A0A287BDU7	I3LQ17 [535-551]; A0A287AG58 [574-590]; A0A287BDU7 [608-624]		0	1917.94	1.135	1.159	1.022	0.999998	1	1	91.1	103.3	105.6	41.63	22.74	33.05	Shared	High	High	High	High	High	High	High	High	High	High	High	High	High	High	High	High	5.518e-05	3.585e-08	2.25	70.1
	FALSE	High	[K].DTVVKPLIVEPEGIEK.[E]		FALSE	0.00185703	0.000605185	3	3	17	I3LQ17; A0A287A1B4; A0A287AG58	I3LQ17 [794-809]; A0A287A1B4 [797-812]; A0A287AG58 [822-837]		0	1765.99	0.865	0.633	0.732	0.999998	1	1	120.1	103.9	76	31.01	21.33	23	Shared	High	High	Peak Found	Peak Found	High	High	High	High	Peak Found	High	Peak Found	High	Peak Found	High	High	High	5.518e-05	2.567e-06	2.03	78.22
	FALSE	High	[K].EAIKTEDSIHWQRPEK.[S]		FALSE	9.92954e-05	0.000605185	4	5	21	I3LQ17; A0A287A1B4; A0A287AG58; A0A287BDU7	I3LQ17 [1045-1060]; A0A287A1B4 [1048-1063]; A0A287AG58 [1066-1081]; A0A287BDU7 [1074-1089]		1	1967	1.611	1.27	0.788	0.999998	1	1	77.3	124.6	98.1	36.46	35.42	56.56	Shared	Peak Found	High	High	High	High	High	High	High	High	High	High	High	High	High	High	High	5.518e-05	1.293e-08	3.54	27.34
	FALSE	High	[K].EFQVDETNR.[L]		FALSE	0.0351959	0.000605185	4	5	12	I3LQ17; A0A287A1B4; A0A287AG58; A0A287BDU7	I3LQ17 [1160-1168]; A0A287A1B4 [1163-1171]; A0A287AG58 [1181-1189]; A0A287BDU7 [1189-1197]		0	1137.52	0.877	0.59	0.673	0.999998	1	1	121.6	106.6	71.8	21.17	34.12	51.99	Shared	High	High	High	High	Peak Found	High	High	High	High	Peak Found	High	Peak Found	High	High	High	High	5.518e-05	0.0005345	1.64	29.34
	FALSE	High	[K].ELLESLDK.[E]		FALSE	0.0751349	0.0010928	4	5	12	I3LQ17; A0A287A1B4; A0A287AG58; A0A287BDU7	I3LQ17 [1037-1044]; A0A287A1B4 [1040-1047]; A0A287AG58 [1058-1065]; A0A287BDU7 [1066-1073]		0	946.509	1.023	1.011	0.989	0.999998	1	1	98.9	101.1	100	34.66	36.63	16.54	Shared	High	High	High	Peak Found	Peak Found	High	Peak Found	High	High	Peak Found	High	High	Peak Found	High	Peak Found	High	9.597e-05	0.002159	1.85	56.3
	FALSE	High	[R].FVPNIYVLNYLK.[E]		FALSE	0.00285889	0.000605185	4	5	20	I3LQ17; A0A287A1B4; A0A287AG58; A0A287BDU7	I3LQ17 [862-873]; A0A287A1B4 [865-876]; A0A287AG58 [890-901]; A0A287BDU7 [893-904]		0	1482.84	1.165	1.815	1.559	0.999998	1	1	75.4	87.8	136.8	40.48	63.9	33.47	Shared	High	High	High	High	High	High	High	High	High	High	High	High	High	High	High	High	5.518e-05	5.587e-06	2.35	136.99
	FALSE	High	[R].FVPNIYVLNYLKETQQLTEK.[I]		FALSE	0.187026	0.00719061	4	5	1	I3LQ17; A0A287A1B4; A0A287AG58; A0A287BDU7	I3LQ17 [862-881]; A0A287A1B4 [865-884]; A0A287AG58 [890-909]; A0A287BDU7 [893-912]		1	2440.31	3.446	4.522	1.312	0.999998	1	1	33.5	115.3	151.3	29.29	53.66	122.3	Shared	Peak Found	Peak Found	Peak Found	Peak Found	Peak Found	Peak Found	Peak Found	Peak Found	High	Peak Found	Peak Found	Peak Found	Peak Found	Peak Found	Peak Found	High	0.0008087	0.01239	1.02	133.78
	FALSE	High	[R].GDTGPAYTMAIREDGPAVVVK.[E]		FALSE	0.000110846	0.000605185	2	3	4	A0A287A1B4; A0A287AG58	A0A287A1B4 [611-631]; A0A287AG58 [636-656]		1	2147.08	1.226	1.792	1.462	0.999998	1	1	74.7	91.5	133.8	69.85	69.95	48.99	Shared	Not Found	High	Peak Found	Not Found	Peak Found	Not Found	High	Not Found	Peak Found	High	Peak Found	Not Found	Not Found	Peak Found	High	High	5.518e-05	1.586e-08	2.45	77.24
	FALSE	High	[R].GGGSQGNTWLTAFVLK.[S]		FALSE	0.005231	0.000605185	4	5	9	I3LQ17; A0A287A1B4; A0A287AG58; A0A287BDU7	I3LQ17 [914-929]; A0A287A1B4 [917-932]; A0A287AG58 [942-957]; A0A287BDU7 [945-960]		0	1635.85	1.262	0.726	0.575	0.999998	1	1	100.4	126.8	72.8	56.13	36.54	39.78	Shared	High	High	Peak Found	Peak Found	High	High	Peak Found	High	Peak Found	Peak Found	High	Peak Found	Peak Found	High	Peak Found	High	5.518e-05	1.668e-05	2.14	128.7
	FALSE	High	[R].GPIGPVGSAMLR.[G]		FALSE	0.00130149	0.000605185	2	3	14	A0A287A1B4; A0A287AG58	A0A287A1B4 [599-610]; A0A287AG58 [624-635]		0	1154.64	1.161	1.306	1.124	0.999998	1	1	86.5	100.5	113	48.21	41.53	42.94	Shared	High	High	High	High	Peak Found	High	High	High	High	High	High	High	Peak Found	High	High	High	5.518e-05	1.348e-06	2.37	68.33
	FALSE	High	[R].GPIGPVGSAMLR.[G]	1xOxidation [M10]	FALSE	0.106443	0.00254829	2	3	5	A0A287A1B4; A0A287AG58	A0A287A1B4 [599-610]; A0A287AG58 [624-635]		0	1170.63	1.067	1.232	1.154	0.999998	1	1	90.9	97.1	112	16.99	30.26	19.25	Shared	High	High	Peak Found	Peak Found	High	Peak Found	Peak Found	Peak Found	Peak Found	High	Peak Found	Peak Found	Peak Found	High	Peak Found	High	0.0002628	0.00414	0.99	47.66
	FALSE	High	[K].HSDGSYSTFGER.[G]		FALSE	0.000324775	0.000605185	4	5	31	I3LQ17; A0A287A1B4; A0A287AG58; A0A287BDU7	I3LQ17 [902-913]; A0A287A1B4 [905-916]; A0A287AG58 [930-941]; A0A287BDU7 [933-944]		0	1342.57	0.854	1.107	1.297	0.999998	1	1	101.3	86.5	112.2	33.64	86.41	12.03	Shared	High	High	High	High	High	High	High	High	High	High	High	High	High	High	High	High	5.518e-05	1.104e-07	2.37	22.33
	FALSE	High	[R].KIEHSFKVDEYVLPK.[F]		FALSE	0.202279	0.0089849	4	5	2	I3LQ17; A0A287A1B4; A0A287AG58; A0A287BDU7	I3LQ17 [209-223]; A0A287A1B4 [209-223]; A0A287AG58 [210-224]; A0A287BDU7 [211-225]		2	1832	1.29	0.542	0.421	0.999998	1	1	105.9	136.6	57.5	94.84	81.34	82.96	Shared	High	Peak Found	Peak Found	Peak Found	Peak Found	Peak Found	Peak Found	Peak Found	Peak Found	High	Peak Found	Peak Found	Peak Found	Peak Found	Peak Found	High	0.0009555	0.01459	1.07	47.66
	FALSE	High	[K].KLQERPQIQR.[T]		FALSE	0.192717	0.00764377	4	4	2	I3LQ17; A0A287A1B4; A0A287AG58; A0A287BDU7	I3LQ17 [1270-1279]; A0A287A1B4 [1273-1282]; A0A287AG58 [1291-1300]; A0A287BDU7 [1299-1308]		1	1295.75	0.472	0.01	0.01				203.9	96.1			6.81		Shared	High	Not Found	Not Found	Not Found	Not Found	Peak Found	Not Found	Peak Found	Peak Found	Not Found	Not Found	High	Not Found	Not Found	Not Found	High	0.0008455	0.01319	1.21	18.12
	FALSE	High	[R].KYFPETWIWK.[L]		FALSE	0.0955015	0.00210807	3	4	2	I3LQ17; A0A287A1B4; A0A287AG58	I3LQ17 [630-639]; A0A287A1B4 [636-645]; A0A287AG58 [661-670]		1	1397.73	1.471	1.181	0.803	0.999998	1	1	82.1	120.9	97	46.76	29.87	22.36	Shared	Peak Found	Peak Found	Peak Found	Peak Found	Peak Found	Peak Found	High	Peak Found	Peak Found	Peak Found	Peak Found	Peak Found	Peak Found	Peak Found	Peak Found	High	0.0002286	0.003371	1.41	94.37
	FALSE	High	[K].LEFTQIDSHYR.[R]		FALSE	0.0450014	0.0010928	4	5	7	I3LQ17; A0A287A1B4; A0A287AG58; A0A287BDU7	I3LQ17 [346-356]; A0A287A1B4 [346-356]; A0A287AG58 [349-359]; A0A287BDU7 [348-358]		0	1408.69	0.723	0.474	0.656	0.999998	1	1	136.6	98.7	64.7	28.16	72.88	60.28	Shared	High	High	High	Peak Found	Peak Found	High	Peak Found	High	High	Peak Found	Peak Found	Peak Found	Peak Found	Peak Found	Peak Found	High	9.597e-05	0.0008368	1.02	56.43
	FALSE	High	[K].IESLVFVQTDKPIYKPGQK.[V]		FALSE	0.133923	0.00301746	4	5	4	I3LQ17; A0A287A1B4; A0A287AG58; A0A287BDU7	I3LQ17 [122-140]; A0A287A1B4 [122-140]; A0A287AG58 [123-141]; A0A287BDU7 [129-147]		0	2190.22	1.381	1.912	1.385	0.999998	1	1	69.9	96.5	133.6	87.48	57.14	47.22	Shared	High	Peak Found	Peak Found	Peak Found	Peak Found	High	High	High	Peak Found	Peak Found	Peak Found	Peak Found	Peak Found	Peak Found	Peak Found	High	0.0003021	0.006451	1.05	67.05
	FALSE	High	[K].LQERPQIQR.[T]		FALSE	0.00085965	0.000605185	4	4	24	I3LQ17; A0A287A1B4; A0A287AG58; A0A287BDU7	I3LQ17 [1271-1279]; A0A287A1B4 [1274-1282]; A0A287AG58 [1292-1300]; A0A287BDU7 [1300-1308]		0	1167.66	1.002	1.851	1.847	0.999998	1	1	77.8	78	144.1	39.91	87.32	15.9	Shared	High	High	High	High	High	Peak Found	High	Not Found	High	High	High	High	High	High	High	High	5.518e-05	6.408e-07	3.62	19.07
	FALSE	High	[R].LTLQGGLSQLSFPLSEEPTLGSYK.[I]		FALSE	2.80254e-09	0.000605185	4	5	27	I3LQ17; A0A287A1B4; A0A287AG58; A0A287BDU7	I3LQ17 [176-199]; A0A287A1B4 [176-199]; A0A287AG58 [177-200]; A0A287BDU7 [178-201]		0	2565.34	0.666	1.216	1.826	0.999998	1	1	104.1	69.3	126.6	80.67	43.63	35.4	Shared	High	High	High	High	High	High	High	High	High	High	High	High	High	High	High	High	5.518e-05	7.975e-17	5.29	141.24
	FALSE	High	[R].LTLQGGLSQLSFPLSEEPTLGSYKIILQK.[E]		FALSE	5.17581e-07	0.000605185	4	5	11	I3LQ17; A0A287A1B4; A0A287AG58; A0A287BDU7	I3LQ17 [176-204]; A0A287A1B4 [176-204]; A0A287AG58 [177-205]; A0A287BDU7 [178-206]		1	3160.75	1.113	0.01	0.01				142	158		44.25			Shared	Peak Found	Peak Found	High	High	High	Peak Found	High	High	High	High	High	High	High	High	Not Found	High	5.518e-05	9.823e-13	4.78	141.17
	FALSE	High	[K].NAFYCSTFMIPEQSSSSSASITVQVDGPTQK.[F]	1xCarbamidomethyl [C5]	FALSE	0.00197035	0.000605185	3	4	7	I3LQ17; A0A287A1B4; A0A287AG58	I3LQ17 [80-110]; A0A287A1B4 [80-110]; A0A287AG58 [81-111]		0	3367.55	0.876	1.007	1.15	0.999998	1	1	104.1	91.1	104.8	36.24	56.46	76.61	Shared	High	Peak Found	Peak Found	Peak Found	Peak Found	High	Peak Found	High	Peak Found	Peak Found	Peak Found	Peak Found	Peak Found	Peak Found	Peak Found	High	5.518e-05	2.849e-06	1.81	124.32
	FALSE	High	[K].QKQPCFDNWWLEEFHTPVQHTAR.[H]	1xCarbamidomethyl [C5]	FALSE	0.0935932	0.00210807	3	4	3	I3LQ17; A0A287AG58; A0A287BDU7	I3LQ17 [369-391]; A0A287AG58 [409-431]; A0A287BDU7 [408-430]		1	2954.38	1.046	1.404	1.342	0.999998	1	1	86.9	91	122.1	47.93	49.36	47.74	Shared	Peak Found	Peak Found	High	Peak Found	Peak Found	Peak Found	Peak Found	High	Peak Found	Peak Found	Peak Found	High	Peak Found	Peak Found	Peak Found	High	0.0002286	0.003242	1.04	93.34
	FALSE	High	[K].QPCFDNWWLEEFHTPVQHTAR.[H]	1xCarbamidomethyl [C3]	FALSE	0.161299	0.00587846	4	5	1	I3LQ17; A0A287A1B4; A0A287AG58; A0A287BDU7	I3LQ17 [371-391]; A0A287A1B4 [403-423]; A0A287AG58 [411-431]; A0A287BDU7 [410-430]		0	2698.23	1.048	0.871	0.83	0.999998	1	1	102.8	107.8	89.5	11.03	54.61	19.31	Shared	Peak Found	Peak Found	Peak Found	Peak Found	Peak Found	High	Peak Found	Peak Found	Peak Found	Peak Found	Peak Found	Peak Found	Peak Found	Peak Found	Peak Found	High	0.0006636	0.009234	0.88	110.03
	FALSE	High	[K].QQNPNGGFSSTQDTVVALQALSK.[Y]		FALSE	0.00145903	0.000605185	4	5	2	I3LQ17; A0A287A1B4; A0A287AG58; A0A287BDU7	I3LQ17 [1112-1134]; A0A287A1B4 [1115-1137]; A0A287AG58 [1133-1155]; A0A287BDU7 [1141-1163]		0	2390.19	1.162	0.965	0.831	0.999998	1	1	95.9	111.5	92.6	54.35	58.52	34.56	Shared	High	Peak Found	Peak Found	Peak Found	High	Peak Found	Peak Found	Peak Found	Peak Found	Peak Found	Peak Found	Peak Found	Peak Found	Peak Found	Peak Found	High	5.518e-05	1.656e-06	2.26	104.79
	FALSE	High	[R].SGSLFNNAIK.[G]		FALSE	0.028806	0.000605185	4	5	6	I3LQ17; A0A287A1B4; A0A287AG58; A0A287BDU7	I3LQ17 [965-974]; A0A287A1B4 [968-977]; A0A287AG58 [993-1002]; A0A287BDU7 [996-1005]		0	1050.56	0.887	1.001	1.129	0.999998	1	1	103.9	92.1	104	22.6	22.97	3.34	Shared	High	High	Peak Found	Peak Found	High	Peak Found	Peak Found	Peak Found	Peak Found	Peak Found	Peak Found	Peak Found	High	Peak Found	High	High	5.518e-05	0.0003694	1.77	50.23
	FALSE	High	[K].SQELCGNEIPQVPELGQK.[D]	1xCarbamidomethyl [C5]	FALSE	6.36788e-06	0.000605185	4	5	38	I3LQ17; A0A287A1B4; A0A287AG58; A0A287BDU7	I3LQ17 [776-793]; A0A287A1B4 [779-796]; A0A287AG58 [804-821]; A0A287BDU7 [789-806]		0	2025.99	1.358	1.048	0.772	0.999998	1	1	88.1	119.6	92.3	45.24	45.38	33.69	Shared	High	High	High	High	High	High	High	High	High	High	High	High	High	High	High	High	5.518e-05	9.14e-11	2.52	88.3
	FALSE	High	[K].SYIHLEPVIGTVACGQTQK.[I]	1xCarbamidomethyl [C14]	FALSE	0.000138719	0.000605185	3	4	28	A0A287A1B4; A0A287AG58; A0A287BDU7	A0A287A1B4 [431-449]; A0A287AG58 [439-457]; A0A287BDU7 [438-456]		0	2101.07	1.749	2.261	1.293	0.999998	1	1	59.9	104.7	135.4	34.06	30.94	24.81	Shared	High	High	High	High	High	High	High	High	High	High	High	High	High	High	High	High	5.518e-05	2.372e-08	3.07	78.64
	FALSE	High	[K].TEDSIHWQRPEK.[S]		FALSE	0.00020303	0.000605185	4	5	26	I3LQ17; A0A287A1B4; A0A287AG58; A0A287BDU7	I3LQ17 [1049-1060]; A0A287A1B4 [1052-1063]; A0A287AG58 [1070-1081]; A0A287BDU7 [1078-1089]		0	1525.74	0.895	0.647	0.723	0.999998	1	1	118	105.6	76.4	37.29	46.14	18.28	Shared	High	High	High	High	High	High	High	High	High	High	High	High	High	High	High	High	5.518e-05	4.716e-08	2.65	22.43
	FALSE	High	[R].TEVNVNHVLIYFEELTSEVLSFSFSVEQDIQVK.[N]		FALSE	1.21169e-05	0.000605185	4	4	1	I3LQ17; A0A287A1B4; A0A287AG58; A0A287BDU7	I3LQ17 [1280-1312]; A0A287A1B4 [1283-1315]; A0A287AG58 [1301-1333]; A0A287BDU7 [1309-1341]		0	3842.94	0.589	0.26	0.441	0.999998	1	1	162.3	95.6	42.2	57.3	80.27	118.55	Shared	Not Found	Peak Found	Peak Found	Not Found	Peak Found	Not Found	High	Not Found	Peak Found	Peak Found	Peak Found	Peak Found	Not Found	Peak Found	Peak Found	High	5.518e-05	2.914e-10	3.82	157.12
	FALSE	High	[K].TVYWAVTPK.[S]		FALSE	0.0815309	0.00210807	4	5	8	I3LQ17; A0A287A1B4; A0A287AG58; A0A287BDU7	I3LQ17 [752-760]; A0A287A1B4 [755-763]; A0A287AG58 [780-788]; A0A287BDU7 [765-773]		0	1064.58	1.056	1.652	1.564	0.999998	1	1	80.9	85.5	133.6	38.2	64.73	45.24	Shared	High	High	Peak Found	Peak Found	High	High	High	Peak Found	Peak Found	Peak Found	High	High	High	Peak Found	Peak Found	High	0.0001888	0.002503	1.29	62.38
	FALSE	High	[K].VPDTITEWK.[A]		FALSE	0.00624523	0.000605185	4	5	15	I3LQ17; A0A287A1B4; A0A287AG58; A0A287BDU7	I3LQ17 [655-663]; A0A287A1B4 [658-666]; A0A287AG58 [683-691]; A0A287BDU7 [668-676]		0	1088.56	0.952	0.751	0.789	0.999998	1	1	111	105.6	83.4	27.01	38.58	33.82	Shared	High	High	High	High	High	High	High	High	High	High	High	High	High	High	High	High	5.518e-05	2.295e-05	1.93	60.22
	FALSE	High	[R].VSVQLEASPAFQAIPAEK.[S]		FALSE	0.00012374	0.000605185	4	5	1	I3LQ17; A0A287A1B4; A0A287AG58; A0A287BDU7	I3LQ17 [721-738]; A0A287A1B4 [724-741]; A0A287AG58 [749-766]; A0A287BDU7 [734-751]		0	1885.01	0.01	0.01					300						Shared	Not Found	Not Found	Not Found	Not Found	High	Not Found	Not Found	Not Found	Not Found	Not Found	Not Found	Not Found	Not Found	Not Found	Not Found	High	5.518e-05	1.924e-08	3.09	95.39
	FALSE	High	[R].VTAQPAPSSEDLSMASR.[M]		FALSE	1.32993e-05	0.000605185	4	5	27	I3LQ17; A0A287A1B4; A0A287AG58; A0A287BDU7	I3LQ17 [1088-1104]; A0A287A1B4 [1091-1107]; A0A287AG58 [1109-1125]; A0A287BDU7 [1117-1133]		0	1746.83	0.987	0.941	0.953	0.999998	1	1	102.5	101.2	96.4	24.49	27.96	9.37	Shared	High	High	High	High	High	High	High	High	High	High	High	High	High	High	High	High	5.518e-05	3.437e-10	3.67	47.53
	FALSE	High	[R].VTAQPAPSSEDLSMASR.[M]	1xOxidation [M14]	FALSE	0.103501	0.00254829	4	5	1	I3LQ17; A0A287A1B4; A0A287AG58; A0A287BDU7	I3LQ17 [1088-1104]; A0A287A1B4 [1091-1107]; A0A287AG58 [1109-1125]; A0A287BDU7 [1117-1133]		0	1762.83													No Quan Values	High	Not Found	Not Found	Not Found	Not Found	Not Found	Not Found	Not Found	Not Found	Not Found	Not Found	Not Found	Not Found	Not Found	Not Found	High	0.0002628	0.003931	1.05
	FALSE	High	[K].VTATAYSLCALR.[A]	1xCarbamidomethyl [C9]	FALSE	0.0263857	0.000605185	4	5	7	I3LQ17; A0A287A1B4; A0A287AG58; A0A287BDU7	I3LQ17 [479-490]; A0A287A1B4 [505-516]; A0A287AG58 [518-529]; A0A287BDU7 [557-568]		0	1325.69	0.845	0.99	1.171	0.999998	1	1	105.8	89.4	104.7	21.38	28.22	23.48	Shared	Peak Found	High	High	Peak Found	High	High	Peak Found	Peak Found	Peak Found	Peak Found	High	High	Peak Found	High	Peak Found	High	5.518e-05	0.0003149	1.54	69.28
	FALSE	High	[K].YFPETWIWK.[L]		FALSE	0.0818638	0.00210807	3	4	3	I3LQ17; A0A287A1B4; A0A287AG58	I3LQ17 [631-639]; A0A287A1B4 [637-645]; A0A287AG58 [662-670]		0	1269.63	0.994	1.176	1.183	0.999998	1	1	94.6	94.1	111.3	22.95	33.57	28.92	Shared	Peak Found	Peak Found	Peak Found	High	Peak Found	Peak Found	High	Peak Found	Peak Found	Peak Found	Peak Found	Peak Found	Peak Found	Peak Found	High	High	0.0001888	0.002523	0.94	122.32
FALSE	High	Master Protein	A0A287A1B4	Uncharacterized protein OS=Sus scrofa OX=9823 GN=PZP PE=1 SV=2	0	FALSE	292.598	39	38	466	0	1349	151.3	8.09	534.96	38											0	0													Not Found	Not Found	Not Found	Not Found	Not Found	Not Found	Not Found	Not Found	Not Found
	Checked	Confidence	Annotated Sequence	Modifications	Contaminant	Qvality PEP	Qvality q-value	# Protein Groups	# Proteins	# PSMs	Master Protein Accessions	Positions in Master Proteins	Modifications in Master Proteins	# Missed Cleavages	Theo. MH+ [Da]	Abundance Ratio: (Group_2) / (Group_1)	Abundance Ratio: (Group_3) / (Group_1)	Abundance Ratio: (Group_3) / (Group_2)	Abundance Ratio Adj. P-Value: (Group_2) / (Group_1)	Abundance Ratio Adj. P-Value: (Group_3) / (Group_1)	Abundance Ratio Adj. P-Value: (Group_3) / (Group_2)	Abundances (Grouped): Group_1	Abundances (Grouped): Group_2	Abundances (Grouped): Group_3	Abundances (Grouped) CV [%]: Group_1	Abundances (Grouped) CV [%]: Group_2	Abundances (Grouped) CV [%]: Group_3	Quan Info	Found in Sample: [S1] F1: Sample, Group_1	Found in Sample: [S2] F2: Sample, Group_1	Found in Sample: [S3] F3: Sample, Group_1	Found in Sample: [S4] F4: Sample, Group_1	Found in Sample: [S5] F5: Sample, Group_1	Found in Sample: [S6] F6: Sample, Group_2	Found in Sample: [S7] F7: Sample, Group_2	Found in Sample: [S8] F8: Sample, Group_2	Found in Sample: [S9] F9: Sample, Group_2	Found in Sample: [S10] F10: Sample, Group_2	Found in Sample: [S11] F11: Sample, Group_3	Found in Sample: [S12] F12: Sample, Group_3	Found in Sample: [S13] F13: Sample, Group_3	Found in Sample: [S14] F14: Sample, Group_3	Found in Sample: [S15] F15: Sample, Group_3	Confidence (by Search Engine): Sequest HT	Percolator q-Value (by Search Engine): Sequest HT	Percolator PEP (by Search Engine): Sequest HT	XCorr (by Search Engine): Sequest HT	Top Apex RT [min]
	FALSE	High	[K].AISYLVSGYQR.[Q]		FALSE	0.00729966	0.000605185	4	5	10	I3LQ17; A0A287A1B4; A0A287AG58; A0A287BDU7	I3LQ17 [886-896]; A0A287A1B4 [889-899]; A0A287AG58 [914-924]; A0A287BDU7 [917-927]		0	1256.66	1.525	1.212	0.795	0.999998	1	1	80.3	122.4	97.3	24.14	71.8	16.79	Shared	High	Peak Found	High	High	High	High	Peak Found	High	High	High	Peak Found	Peak Found	High	Peak Found	High	High	5.518e-05	3.044e-05	1.53	64.4
	FALSE	High	[R].APSVDVEMTSYLLLAR.[V]		FALSE	2.32521e-05	0.000605185	4	5	33	I3LQ17; A0A287A1B4; A0A287AG58; A0A287BDU7	I3LQ17 [1072-1087]; A0A287A1B4 [1075-1090]; A0A287AG58 [1093-1108]; A0A287BDU7 [1101-1116]		0	1764.92	0.956	0.995	1.04	0.999998	1	1	101.7	97.2	101.1	14.32	22.52	23.7	Shared	High	High	Peak Found	High	High	High	High	High	High	High	High	High	High	High	High	High	5.518e-05	9.441e-10	2.58	140.54
	FALSE	High	[K].ASAFCLSGR.[A]	1xCarbamidomethyl [C5]	FALSE	0.0204412	0.000605185	4	5	9	I3LQ17; A0A287A1B4; A0A287AG58; A0A287BDU7	I3LQ17 [664-672]; A0A287A1B4 [667-675]; A0A287AG58 [692-700]; A0A287BDU7 [677-685]		0	968.462	1.206	1.108	0.919	0.999998	1	1	90.5	109.2	100.3	29.31	31.56	26.2	Shared	High	Peak Found	High	High	Peak Found	High	High	Peak Found	High	High	Peak Found	Peak Found	High	Peak Found	Peak Found	High	5.518e-05	0.0001979	1.58	39.85
	FALSE	High	[R].AYIFVEDSHIQDSR.[N]		FALSE	0.0661543	0.0010928	4	5	2	I3LQ17; A0A287A1B4; A0A287AG58; A0A287BDU7	I3LQ17 [936-949]; A0A287A1B4 [939-952]; A0A287AG58 [964-977]; A0A287BDU7 [967-980]		0	1679.8	0.868	0.583	0.672	0.999998	1	1	122.4	106.2	71.4	30.82	36.5	31.14	Shared	Peak Found	Peak Found	Peak Found	Peak Found	Peak Found	Peak Found	Peak Found	Peak Found	High	Peak Found	Peak Found	Peak Found	High	Peak Found	Peak Found	High	9.597e-05	0.001703	0.98	61.4
	FALSE	High	[K].DTVVKPLIVEPEGIEK.[E]		FALSE	0.00185703	0.000605185	3	3	17	I3LQ17; A0A287A1B4; A0A287AG58	I3LQ17 [794-809]; A0A287A1B4 [797-812]; A0A287AG58 [822-837]		0	1765.99	0.865	0.633	0.732	0.999998	1	1	120.1	103.9	76	31.01	21.33	23	Shared	High	High	Peak Found	Peak Found	High	High	High	High	Peak Found	High	Peak Found	High	Peak Found	High	High	High	5.518e-05	2.567e-06	2.03	78.22
	FALSE	High	[K].EAIKTEDSIHWQRPEK.[S]		FALSE	9.92954e-05	0.000605185	4	5	21	I3LQ17; A0A287A1B4; A0A287AG58; A0A287BDU7	I3LQ17 [1045-1060]; A0A287A1B4 [1048-1063]; A0A287AG58 [1066-1081]; A0A287BDU7 [1074-1089]		1	1967	1.611	1.27	0.788	0.999998	1	1	77.3	124.6	98.1	36.46	35.42	56.56	Shared	Peak Found	High	High	High	High	High	High	High	High	High	High	High	High	High	High	High	5.518e-05	1.293e-08	3.54	27.34
	FALSE	High	[K].EFQVDETNR.[L]		FALSE	0.0351959	0.000605185	4	5	12	I3LQ17; A0A287A1B4; A0A287AG58; A0A287BDU7	I3LQ17 [1160-1168]; A0A287A1B4 [1163-1171]; A0A287AG58 [1181-1189]; A0A287BDU7 [1189-1197]		0	1137.52	0.877	0.59	0.673	0.999998	1	1	121.6	106.6	71.8	21.17	34.12	51.99	Shared	High	High	High	High	Peak Found	High	High	High	High	Peak Found	High	Peak Found	High	High	High	High	5.518e-05	0.0005345	1.64	29.34
	FALSE	High	[K].ELLESLDK.[E]		FALSE	0.0751349	0.0010928	4	5	12	I3LQ17; A0A287A1B4; A0A287AG58; A0A287BDU7	I3LQ17 [1037-1044]; A0A287A1B4 [1040-1047]; A0A287AG58 [1058-1065]; A0A287BDU7 [1066-1073]		0	946.509	1.023	1.011	0.989	0.999998	1	1	98.9	101.1	100	34.66	36.63	16.54	Shared	High	High	High	Peak Found	Peak Found	High	Peak Found	High	High	Peak Found	High	High	Peak Found	High	Peak Found	High	9.597e-05	0.002159	1.85	56.3
	FALSE	High	[R].FVPNIYVLNYLK.[E]		FALSE	0.00285889	0.000605185	4	5	20	I3LQ17; A0A287A1B4; A0A287AG58; A0A287BDU7	I3LQ17 [862-873]; A0A287A1B4 [865-876]; A0A287AG58 [890-901]; A0A287BDU7 [893-904]		0	1482.84	1.165	1.815	1.559	0.999998	1	1	75.4	87.8	136.8	40.48	63.9	33.47	Shared	High	High	High	High	High	High	High	High	High	High	High	High	High	High	High	High	5.518e-05	5.587e-06	2.35	136.99
	FALSE	High	[R].FVPNIYVLNYLKETQQLTEK.[I]		FALSE	0.187026	0.00719061	4	5	1	I3LQ17; A0A287A1B4; A0A287AG58; A0A287BDU7	I3LQ17 [862-881]; A0A287A1B4 [865-884]; A0A287AG58 [890-909]; A0A287BDU7 [893-912]		1	2440.31	3.446	4.522	1.312	0.999998	1	1	33.5	115.3	151.3	29.29	53.66	122.3	Shared	Peak Found	Peak Found	Peak Found	Peak Found	Peak Found	Peak Found	Peak Found	Peak Found	High	Peak Found	Peak Found	Peak Found	Peak Found	Peak Found	Peak Found	High	0.0008087	0.01239	1.02	133.78
	FALSE	High	[R].GDTGPAYTMAIREDGPAVVVK.[E]		FALSE	0.000110846	0.000605185	2	3	4	A0A287A1B4; A0A287AG58	A0A287A1B4 [611-631]; A0A287AG58 [636-656]		1	2147.08	1.226	1.792	1.462	0.999998	1	1	74.7	91.5	133.8	69.85	69.95	48.99	Shared	Not Found	High	Peak Found	Not Found	Peak Found	Not Found	High	Not Found	Peak Found	High	Peak Found	Not Found	Not Found	Peak Found	High	High	5.518e-05	1.586e-08	2.45	77.24
	FALSE	High	[R].GGGSQGNTWLTAFVLK.[S]		FALSE	0.005231	0.000605185	4	5	9	I3LQ17; A0A287A1B4; A0A287AG58; A0A287BDU7	I3LQ17 [914-929]; A0A287A1B4 [917-932]; A0A287AG58 [942-957]; A0A287BDU7 [945-960]		0	1635.85	1.262	0.726	0.575	0.999998	1	1	100.4	126.8	72.8	56.13	36.54	39.78	Shared	High	High	Peak Found	Peak Found	High	High	Peak Found	High	Peak Found	Peak Found	High	Peak Found	Peak Found	High	Peak Found	High	5.518e-05	1.668e-05	2.14	128.7
	FALSE	High	[R].GPIGPVGSAMLR.[G]		FALSE	0.00130149	0.000605185	2	3	14	A0A287A1B4; A0A287AG58	A0A287A1B4 [599-610]; A0A287AG58 [624-635]		0	1154.64	1.161	1.306	1.124	0.999998	1	1	86.5	100.5	113	48.21	41.53	42.94	Shared	High	High	High	High	Peak Found	High	High	High	High	High	High	High	Peak Found	High	High	High	5.518e-05	1.348e-06	2.37	68.33
	FALSE	High	[R].GPIGPVGSAMLR.[G]	1xOxidation [M10]	FALSE	0.106443	0.00254829	2	3	5	A0A287A1B4; A0A287AG58	A0A287A1B4 [599-610]; A0A287AG58 [624-635]		0	1170.63	1.067	1.232	1.154	0.999998	1	1	90.9	97.1	112	16.99	30.26	19.25	Shared	High	High	Peak Found	Peak Found	High	Peak Found	Peak Found	Peak Found	Peak Found	High	Peak Found	Peak Found	Peak Found	High	Peak Found	High	0.0002628	0.00414	0.99	47.66
	FALSE	High	[K].HSDGSYSTFGER.[G]		FALSE	0.000324775	0.000605185	4	5	31	I3LQ17; A0A287A1B4; A0A287AG58; A0A287BDU7	I3LQ17 [902-913]; A0A287A1B4 [905-916]; A0A287AG58 [930-941]; A0A287BDU7 [933-944]		0	1342.57	0.854	1.107	1.297	0.999998	1	1	101.3	86.5	112.2	33.64	86.41	12.03	Shared	High	High	High	High	High	High	High	High	High	High	High	High	High	High	High	High	5.518e-05	1.104e-07	2.37	22.33
	FALSE	High	[R].KIEHSFKVDEYVLPK.[F]		FALSE	0.202279	0.0089849	4	5	2	I3LQ17; A0A287A1B4; A0A287AG58; A0A287BDU7	I3LQ17 [209-223]; A0A287A1B4 [209-223]; A0A287AG58 [210-224]; A0A287BDU7 [211-225]		2	1832	1.29	0.542	0.421	0.999998	1	1	105.9	136.6	57.5	94.84	81.34	82.96	Shared	High	Peak Found	Peak Found	Peak Found	Peak Found	Peak Found	Peak Found	Peak Found	Peak Found	High	Peak Found	Peak Found	Peak Found	Peak Found	Peak Found	High	0.0009555	0.01459	1.07	47.66
	FALSE	High	[K].KLQERPQIQR.[T]		FALSE	0.192717	0.00764377	4	4	2	I3LQ17; A0A287A1B4; A0A287AG58; A0A287BDU7	I3LQ17 [1270-1279]; A0A287A1B4 [1273-1282]; A0A287AG58 [1291-1300]; A0A287BDU7 [1299-1308]		1	1295.75	0.472	0.01	0.01				203.9	96.1			6.81		Shared	High	Not Found	Not Found	Not Found	Not Found	Peak Found	Not Found	Peak Found	Peak Found	Not Found	Not Found	High	Not Found	Not Found	Not Found	High	0.0008455	0.01319	1.21	18.12
	FALSE	High	[R].KYFPETWIWK.[L]		FALSE	0.0955015	0.00210807	3	4	2	I3LQ17; A0A287A1B4; A0A287AG58	I3LQ17 [630-639]; A0A287A1B4 [636-645]; A0A287AG58 [661-670]		1	1397.73	1.471	1.181	0.803	0.999998	1	1	82.1	120.9	97	46.76	29.87	22.36	Shared	Peak Found	Peak Found	Peak Found	Peak Found	Peak Found	Peak Found	High	Peak Found	Peak Found	Peak Found	Peak Found	Peak Found	Peak Found	Peak Found	Peak Found	High	0.0002286	0.003371	1.41	94.37
	FALSE	High	[K].LEFTQIDSHYR.[R]		FALSE	0.0450014	0.0010928	4	5	7	I3LQ17; A0A287A1B4; A0A287AG58; A0A287BDU7	I3LQ17 [346-356]; A0A287A1B4 [346-356]; A0A287AG58 [349-359]; A0A287BDU7 [348-358]		0	1408.69	0.723	0.474	0.656	0.999998	1	1	136.6	98.7	64.7	28.16	72.88	60.28	Shared	High	High	High	Peak Found	Peak Found	High	Peak Found	High	High	Peak Found	Peak Found	Peak Found	Peak Found	Peak Found	Peak Found	High	9.597e-05	0.0008368	1.02	56.43
	FALSE	High	[K].IESLVFVQTDKPIYKPGQK.[V]		FALSE	0.133923	0.00301746	4	5	4	I3LQ17; A0A287A1B4; A0A287AG58; A0A287BDU7	I3LQ17 [122-140]; A0A287A1B4 [122-140]; A0A287AG58 [123-141]; A0A287BDU7 [129-147]		0	2190.22	1.381	1.912	1.385	0.999998	1	1	69.9	96.5	133.6	87.48	57.14	47.22	Shared	High	Peak Found	Peak Found	Peak Found	Peak Found	High	High	High	Peak Found	Peak Found	Peak Found	Peak Found	Peak Found	Peak Found	Peak Found	High	0.0003021	0.006451	1.05	67.05
	FALSE	High	[K].LQERPQIQR.[T]		FALSE	0.00085965	0.000605185	4	4	24	I3LQ17; A0A287A1B4; A0A287AG58; A0A287BDU7	I3LQ17 [1271-1279]; A0A287A1B4 [1274-1282]; A0A287AG58 [1292-1300]; A0A287BDU7 [1300-1308]		0	1167.66	1.002	1.851	1.847	0.999998	1	1	77.8	78	144.1	39.91	87.32	15.9	Shared	High	High	High	High	High	Peak Found	High	Not Found	High	High	High	High	High	High	High	High	5.518e-05	6.408e-07	3.62	19.07
	FALSE	High	[R].LTLQGGLSQLSFPLSEEPTLGSYK.[I]		FALSE	2.80254e-09	0.000605185	4	5	27	I3LQ17; A0A287A1B4; A0A287AG58; A0A287BDU7	I3LQ17 [176-199]; A0A287A1B4 [176-199]; A0A287AG58 [177-200]; A0A287BDU7 [178-201]		0	2565.34	0.666	1.216	1.826	0.999998	1	1	104.1	69.3	126.6	80.67	43.63	35.4	Shared	High	High	High	High	High	High	High	High	High	High	High	High	High	High	High	High	5.518e-05	7.975e-17	5.29	141.24
	FALSE	High	[R].LTLQGGLSQLSFPLSEEPTLGSYKIILQK.[E]		FALSE	5.17581e-07	0.000605185	4	5	11	I3LQ17; A0A287A1B4; A0A287AG58; A0A287BDU7	I3LQ17 [176-204]; A0A287A1B4 [176-204]; A0A287AG58 [177-205]; A0A287BDU7 [178-206]		1	3160.75	1.113	0.01	0.01				142	158		44.25			Shared	Peak Found	Peak Found	High	High	High	Peak Found	High	High	High	High	High	High	High	High	Not Found	High	5.518e-05	9.823e-13	4.78	141.17
	FALSE	High	[K].NAFYCSTFMIPEQSSSSSASITVQVDGPTQK.[F]	1xCarbamidomethyl [C5]	FALSE	0.00197035	0.000605185	3	4	7	I3LQ17; A0A287A1B4; A0A287AG58	I3LQ17 [80-110]; A0A287A1B4 [80-110]; A0A287AG58 [81-111]		0	3367.55	0.876	1.007	1.15	0.999998	1	1	104.1	91.1	104.8	36.24	56.46	76.61	Shared	High	Peak Found	Peak Found	Peak Found	Peak Found	High	Peak Found	High	Peak Found	Peak Found	Peak Found	Peak Found	Peak Found	Peak Found	Peak Found	High	5.518e-05	2.849e-06	1.81	124.32
	FALSE	High	[K].QPCFDNWWLEEFHTPVQHTAR.[H]	1xCarbamidomethyl [C3]	FALSE	0.161299	0.00587846	4	5	1	I3LQ17; A0A287A1B4; A0A287AG58; A0A287BDU7	I3LQ17 [371-391]; A0A287A1B4 [403-423]; A0A287AG58 [411-431]; A0A287BDU7 [410-430]		0	2698.23	1.048	0.871	0.83	0.999998	1	1	102.8	107.8	89.5	11.03	54.61	19.31	Shared	Peak Found	Peak Found	Peak Found	Peak Found	Peak Found	High	Peak Found	Peak Found	Peak Found	Peak Found	Peak Found	Peak Found	Peak Found	Peak Found	Peak Found	High	0.0006636	0.009234	0.88	110.03
	FALSE	High	[K].QQNPNGGFSSTQDTVVALQALSK.[Y]		FALSE	0.00145903	0.000605185	4	5	2	I3LQ17; A0A287A1B4; A0A287AG58; A0A287BDU7	I3LQ17 [1112-1134]; A0A287A1B4 [1115-1137]; A0A287AG58 [1133-1155]; A0A287BDU7 [1141-1163]		0	2390.19	1.162	0.965	0.831	0.999998	1	1	95.9	111.5	92.6	54.35	58.52	34.56	Shared	High	Peak Found	Peak Found	Peak Found	High	Peak Found	Peak Found	Peak Found	Peak Found	Peak Found	Peak Found	Peak Found	Peak Found	Peak Found	Peak Found	High	5.518e-05	1.656e-06	2.26	104.79
	FALSE	High	[R].SGSLFNNAIK.[G]		FALSE	0.028806	0.000605185	4	5	6	I3LQ17; A0A287A1B4; A0A287AG58; A0A287BDU7	I3LQ17 [965-974]; A0A287A1B4 [968-977]; A0A287AG58 [993-1002]; A0A287BDU7 [996-1005]		0	1050.56	0.887	1.001	1.129	0.999998	1	1	103.9	92.1	104	22.6	22.97	3.34	Shared	High	High	Peak Found	Peak Found	High	Peak Found	Peak Found	Peak Found	Peak Found	Peak Found	Peak Found	Peak Found	High	Peak Found	High	High	5.518e-05	0.0003694	1.77	50.23
	FALSE	High	[K].SQELCGNEIPQVPELGQK.[D]	1xCarbamidomethyl [C5]	FALSE	6.36788e-06	0.000605185	4	5	38	I3LQ17; A0A287A1B4; A0A287AG58; A0A287BDU7	I3LQ17 [776-793]; A0A287A1B4 [779-796]; A0A287AG58 [804-821]; A0A287BDU7 [789-806]		0	2025.99	1.358	1.048	0.772	0.999998	1	1	88.1	119.6	92.3	45.24	45.38	33.69	Shared	High	High	High	High	High	High	High	High	High	High	High	High	High	High	High	High	5.518e-05	9.14e-11	2.52	88.3
	FALSE	High	[K].SYIHLEPVIGTVACGQTQK.[I]	1xCarbamidomethyl [C14]	FALSE	0.000138719	0.000605185	3	4	28	A0A287A1B4; A0A287AG58; A0A287BDU7	A0A287A1B4 [431-449]; A0A287AG58 [439-457]; A0A287BDU7 [438-456]		0	2101.07	1.749	2.261	1.293	0.999998	1	1	59.9	104.7	135.4	34.06	30.94	24.81	Shared	High	High	High	High	High	High	High	High	High	High	High	High	High	High	High	High	5.518e-05	2.372e-08	3.07	78.64
	FALSE	High	[K].TEDSIHWQRPEK.[S]		FALSE	0.00020303	0.000605185	4	5	26	I3LQ17; A0A287A1B4; A0A287AG58; A0A287BDU7	I3LQ17 [1049-1060]; A0A287A1B4 [1052-1063]; A0A287AG58 [1070-1081]; A0A287BDU7 [1078-1089]		0	1525.74	0.895	0.647	0.723	0.999998	1	1	118	105.6	76.4	37.29	46.14	18.28	Shared	High	High	High	High	High	High	High	High	High	High	High	High	High	High	High	High	5.518e-05	4.716e-08	2.65	22.43
	FALSE	High	[R].TEVNVNHVLIYFEELTSEVLSFSFSVEQDIQVK.[N]		FALSE	1.21169e-05	0.000605185	4	4	1	I3LQ17; A0A287A1B4; A0A287AG58; A0A287BDU7	I3LQ17 [1280-1312]; A0A287A1B4 [1283-1315]; A0A287AG58 [1301-1333]; A0A287BDU7 [1309-1341]		0	3842.94	0.589	0.26	0.441	0.999998	1	1	162.3	95.6	42.2	57.3	80.27	118.55	Shared	Not Found	Peak Found	Peak Found	Not Found	Peak Found	Not Found	High	Not Found	Peak Found	Peak Found	Peak Found	Peak Found	Not Found	Peak Found	Peak Found	High	5.518e-05	2.914e-10	3.82	157.12
	FALSE	High	[K].TVYWAVTPK.[S]		FALSE	0.0815309	0.00210807	4	5	8	I3LQ17; A0A287A1B4; A0A287AG58; A0A287BDU7	I3LQ17 [752-760]; A0A287A1B4 [755-763]; A0A287AG58 [780-788]; A0A287BDU7 [765-773]		0	1064.58	1.056	1.652	1.564	0.999998	1	1	80.9	85.5	133.6	38.2	64.73	45.24	Shared	High	High	Peak Found	Peak Found	High	High	High	Peak Found	Peak Found	Peak Found	High	High	High	Peak Found	Peak Found	High	0.0001888	0.002503	1.29	62.38
	FALSE	High	[K].VKEEGTGLELTGQASSK.[I]		FALSE	1.17135e-05	0.000605185	3	4	15	I3LQ17; A0A287A1B4; A0A287BDU7	I3LQ17 [322-338]; A0A287A1B4 [322-338]; A0A287BDU7 [324-340]		1	1733.89	1.016	0.897	0.882	0.999998	1	1	103	104.7	92.4	25.92	41.85	22.87	Shared	High	Peak Found	High	Peak Found	High	High	High	High	Peak Found	Peak Found	Peak Found	High	Peak Found	High	High	High	5.518e-05	2.734e-10	2.41	28.61
	FALSE	High	[K].VNLSFSSAQILPTSDTNLK.[V]		FALSE	0.00065291	0.000605185	2	3	1	I3LQ17; A0A287A1B4	I3LQ17 [460-478]; A0A287A1B4 [486-504]		0	2035.07	0.492	1.056	2.146	0.999998	1	1	117.7	57.9	124.3	83.47	56.9	60.67	Shared	Peak Found	Peak Found	Peak Found	Peak Found	High	Peak Found	Peak Found	Peak Found	Peak Found	Not Found	Peak Found	Peak Found	Peak Found	Peak Found	Peak Found	High	5.518e-05	3.88e-07	2.66	109.49
	FALSE	High	[K].VPDTITEWK.[A]		FALSE	0.00624523	0.000605185	4	5	15	I3LQ17; A0A287A1B4; A0A287AG58; A0A287BDU7	I3LQ17 [655-663]; A0A287A1B4 [658-666]; A0A287AG58 [683-691]; A0A287BDU7 [668-676]		0	1088.56	0.952	0.751	0.789	0.999998	1	1	111	105.6	83.4	27.01	38.58	33.82	Shared	High	High	High	High	High	High	High	High	High	High	High	High	High	High	High	High	5.518e-05	2.295e-05	1.93	60.22
	FALSE	High	[R].VSVQLEASPAFQAIPAEK.[S]		FALSE	0.00012374	0.000605185	4	5	1	I3LQ17; A0A287A1B4; A0A287AG58; A0A287BDU7	I3LQ17 [721-738]; A0A287A1B4 [724-741]; A0A287AG58 [749-766]; A0A287BDU7 [734-751]		0	1885.01	0.01	0.01					300						Shared	Not Found	Not Found	Not Found	Not Found	High	Not Found	Not Found	Not Found	Not Found	Not Found	Not Found	Not Found	Not Found	Not Found	Not Found	High	5.518e-05	1.924e-08	3.09	95.39
	FALSE	High	[R].VTAQPAPSSEDLSMASR.[M]		FALSE	1.32993e-05	0.000605185	4	5	27	I3LQ17; A0A287A1B4; A0A287AG58; A0A287BDU7	I3LQ17 [1088-1104]; A0A287A1B4 [1091-1107]; A0A287AG58 [1109-1125]; A0A287BDU7 [1117-1133]		0	1746.83	0.987	0.941	0.953	0.999998	1	1	102.5	101.2	96.4	24.49	27.96	9.37	Shared	High	High	High	High	High	High	High	High	High	High	High	High	High	High	High	High	5.518e-05	3.437e-10	3.67	47.53
	FALSE	High	[R].VTAQPAPSSEDLSMASR.[M]	1xOxidation [M14]	FALSE	0.103501	0.00254829	4	5	1	I3LQ17; A0A287A1B4; A0A287AG58; A0A287BDU7	I3LQ17 [1088-1104]; A0A287A1B4 [1091-1107]; A0A287AG58 [1109-1125]; A0A287BDU7 [1117-1133]		0	1762.83													No Quan Values	High	Not Found	Not Found	Not Found	Not Found	Not Found	Not Found	Not Found	Not Found	Not Found	Not Found	Not Found	Not Found	Not Found	Not Found	High	0.0002628	0.003931	1.05
	FALSE	High	[K].VTATAYSLCALR.[A]	1xCarbamidomethyl [C9]	FALSE	0.0263857	0.000605185	4	5	7	I3LQ17; A0A287A1B4; A0A287AG58; A0A287BDU7	I3LQ17 [479-490]; A0A287A1B4 [505-516]; A0A287AG58 [518-529]; A0A287BDU7 [557-568]		0	1325.69	0.845	0.99	1.171	0.999998	1	1	105.8	89.4	104.7	21.38	28.22	23.48	Shared	Peak Found	High	High	Peak Found	High	High	Peak Found	Peak Found	Peak Found	Peak Found	High	High	Peak Found	High	Peak Found	High	5.518e-05	0.0003149	1.54	69.28
	FALSE	High	[K].YFPETWIWK.[L]		FALSE	0.0818638	0.00210807	3	4	3	I3LQ17; A0A287A1B4; A0A287AG58	I3LQ17 [631-639]; A0A287A1B4 [637-645]; A0A287AG58 [662-670]		0	1269.63	0.994	1.176	1.183	0.999998	1	1	94.6	94.1	111.3	22.95	33.57	28.92	Shared	Peak Found	Peak Found	Peak Found	High	Peak Found	Peak Found	High	Peak Found	Peak Found	Peak Found	Peak Found	Peak Found	Peak Found	Peak Found	High	High	0.0001888	0.002523	0.94	122.32
FALSE	High	Master Protein	K7GQB8	Ceruloplasmin OS=Sus scrofa OX=9823 GN=CP PE=1 SV=2	0	FALSE	289.454	46	31	418	1	982	112.6	6	373.59	31											0	0	1.515	2.274	1.5	0.893747	0.988309	0.822887	62.6	94.9	142.4	83.66	96.98	55.17	High	Peak Found	Peak Found	Peak Found	High	High	Peak Found	High	High
[truncated: 1,919 more rows]
[truncated: 8 more columns]
